# Supplementary material for: Early-Life Resource Scarcity in Mice Does Not Alter Adult Corticosterone or Preovulatory Luteinizing Hormone Surge Responses to Acute Psychosocial Stress
Source: eNeuro. 2024 Jul 26;11(7):ENEURO.0125-24.2024. doi: 10.1523/ENEURO.0125-24.2024 (PMC11287788; doi:10.1523/ENEURO.0125-24.2024)
Supplement: Extended Data — Zip file of custom code for PSC detection and analysis, ffmpeg recording of dam behavior, and R analysis. Download Extended Data, ZIP file. [file eneuro-11-ENEURO.0125-24.2024-s002.zip]

Archive with 462 entries (394 files):
- PSC-analysis/! macros - v11.ipf
- PSC-analysis/.gitignore
- PSC-analysis/.vscode/
- PSC-analysis/.vscode/igorSnippets.code-snippets
- PSC-analysis/abfHeader.ipf
- PSC-analysis/actinact_v4_3.ipf
- PSC-analysis/actinactPanel_v4_1.ipf
- PSC-analysis/AG_KNDyPNA_regions.ipf
- PSC-analysis/AGG_procs/
- PSC-analysis/AGG_procs/general/
- PSC-analysis/AGG_procs/general/AGG_cellInformation.ipf
- PSC-analysis/AGG_procs/general/AGG_convertUnits.ipf
- PSC-analysis/AGG_procs/general/AGG_generalFuncs.ipf
- PSC-analysis/AGG_procs/panels/
- PSC-analysis/AGG_procs/panels/miscControls.ipf
- PSC-analysis/AGG_procs/panels/ScreenSizer.ipf
- PSC-analysis/AGG_procs/panels/tabControl.ipf
- PSC-analysis/AGG_procs/plots/
- PSC-analysis/AGG_procs/plots/AGG_groupPlotOutput.ipf
- PSC-analysis/AGG_procs/plots/AGG_plots.ipf
- PSC-analysis/AGG_procs/plots/savePlots/
- PSC-analysis/AGG_procs/plots/savePlots/AGG_savePlots.ipf
- PSC-analysis/AGG_procs/plots/savePlots/AGG_savePlotsInterface.ipf
- PSC-analysis/AGG_procs/plots/savePlots/AGG_tabProcs_savePlots.ipf
- PSC-analysis/AGG_procs/tables/
- PSC-analysis/AGG_procs/tables/AGG_saveTables.ipf
- PSC-analysis/AGG_VBWPanel/
- PSC-analysis/AGG_VBWPanel/AGG_miscNotInUse.ipf
- PSC-analysis/AGG_VBWPanel/burstAnalysis/
- PSC-analysis/AGG_VBWPanel/burstAnalysis/groupAnalysisOutput/
- PSC-analysis/AGG_VBWPanel/burstAnalysis/groupAnalysisOutput/AGG_groupPlotOutput.ipf
- PSC-analysis/AGG_VBWPanel/burstAnalysis/groupAnalysisOutput/AGG_groupTableOutput.ipf
- PSC-analysis/AGG_VBWPanel/burstAnalysis/groupAnalysisOutput/AGG_groupWaves.ipf
- PSC-analysis/AGG_VBWPanel/burstAnalysis/groupAnalysisOutput/AGG_tabProcs_GroupOutput.ipf
- PSC-analysis/AGG_VBWPanel/burstAnalysis/individualCellOutput/
- PSC-analysis/AGG_VBWPanel/burstAnalysis/individualCellOutput/AGG_cellRegionFiringPlot.ipf
- PSC-analysis/AGG_VBWPanel/burstAnalysis/individualCellOutput/AGG_cellRegionVBWTable.ipf
- PSC-analysis/AGG_VBWPanel/burstAnalysis/individualCellOutput/AGG_tabProcs_cellRegion.ipf
- PSC-analysis/AGG_VBWPanel/burstAnalysis/maxBurstWindow/
- PSC-analysis/AGG_VBWPanel/burstAnalysis/maxBurstWindow/AGG_maxBW_getValues.ipf
- PSC-analysis/AGG_VBWPanel/burstAnalysis/maxBurstWindow/AGG_maxBW_plotValues.ipf
- PSC-analysis/AGG_VBWPanel/burstAnalysis/maxBurstWindow/AGG_tabProcs_maxBW.ipf
- PSC-analysis/AGG_VBWPanel/burstAnalysis/specificAnalysisProcessing/
- PSC-analysis/AGG_VBWPanel/burstAnalysis/specificAnalysisProcessing/AGG_burstAnalysis.ipf
- PSC-analysis/AGG_VBWPanel/burstAnalysis/specificAnalysisProcessing/AGG_tabProcs_burstAnalysis.ipf
- PSC-analysis/AGG_VBWPanel/burstDetection/
- PSC-analysis/AGG_VBWPanel/burstDetection/AGG_burstDetections.ipf
- PSC-analysis/AGG_VBWPanel/burstDetection/AGG_tabProcs_burstDetection.ipf
- PSC-analysis/AGG_VBWPanel/fullHistogram/
- PSC-analysis/AGG_VBWPanel/fullHistogram/AGG_fullHistoPlot.ipf
- PSC-analysis/AGG_VBWPanel/fullHistogram/AGG_tabProcs_fullHistogram.ipf
- PSC-analysis/AGG_VBWPanel/helpDocs/
- PSC-analysis/AGG_VBWPanel/helpDocs/AGG_VBW_DataFolderOrg.docx
- PSC-analysis/AGG_VBWPanel/helpDocs/Burst Analysis flow Chart.pdf
- PSC-analysis/AGG_VBWPanel/helpDocs/User Guide to AGG_VBWPanel.docx
- PSC-analysis/AGG_VBWPanel/helpDocs/Vary Burst Window Analysis_AGG_2021-02-07.pptx
- PSC-analysis/AGG_VBWPanel/helpDocs/VBW_analysis_scenarios-preMeeting_SM.pptx
- PSC-analysis/AGG_VBWPanel/manageSCTdata/
- PSC-analysis/AGG_VBWPanel/manageSCTdata/AGG_sct_loadWaves.ipf
- PSC-analysis/AGG_VBWPanel/manageSCTdata/AGG_sct_organizeTable.ipf
- PSC-analysis/AGG_VBWPanel/manageSCTdata/AGG_tabProcs_sctManagement.ipf
- PSC-analysis/AGG_VBWPanel/panelStructure/
- PSC-analysis/AGG_VBWPanel/panelStructure/AGG_orgDataFolders.ipf
- PSC-analysis/AGG_VBWPanel/panelStructure/AGG_orgGeneral.ipf
- PSC-analysis/AGG_VBWPanel/panelStructure/AGG_vbwInterface.ipf
- PSC-analysis/AGG_vcEvents/
- PSC-analysis/AGG_vcEvents/0_organization/
- PSC-analysis/AGG_vcEvents/0_organization/AGG_cellInfoEvents.ipf
- PSC-analysis/AGG_vcEvents/0_organization/AGG_cleanUpExtraWaves.ipf
- PSC-analysis/AGG_vcEvents/0_organization/AGG_eventDisplayHelpers.ipf
- PSC-analysis/AGG_vcEvents/0_organization/AGG_structures.ipf
- PSC-analysis/AGG_vcEvents/0_organization/AGG_summaryFolders.ipf
- PSC-analysis/AGG_vcEvents/0_panelStructure/
- PSC-analysis/AGG_vcEvents/0_panelStructure/AGG_0EventsInterface.ipf
- PSC-analysis/AGG_vcEvents/0_panelStructure/AGG_10rawDataViewInterface copy.ipf
- PSC-analysis/AGG_vcEvents/0_panelStructure/AGG_11cellSummary.ipf
- PSC-analysis/AGG_vcEvents/0_panelStructure/AGG_12cellOutInterface.ipf
- PSC-analysis/AGG_vcEvents/0_panelStructure/AGG_13cellGraphInterface.ipf
- PSC-analysis/AGG_vcEvents/0_panelStructure/AGG_14GroupEventInterface.ipf
- PSC-analysis/AGG_vcEvents/0_panelStructure/AGG_15optoInterface.ipf
- PSC-analysis/AGG_vcEvents/0_panelStructure/AGG_16OptoRawDataViewInterface.ipf
- PSC-analysis/AGG_vcEvents/0_panelStructure/AGG_1infoTabInterface.ipf
- PSC-analysis/AGG_vcEvents/0_panelStructure/AGG_2passiveViewInterface.ipf
- PSC-analysis/AGG_vcEvents/0_panelStructure/AGG_3detectInterface.ipf
- PSC-analysis/AGG_vcEvents/0_panelStructure/AGG_4confirmationInterface.ipf
- PSC-analysis/AGG_vcEvents/0_panelStructure/AGG_5seriesInterface.ipf
- PSC-analysis/AGG_vcEvents/0_panelStructure/AGG_6seriesViewInterface.ipf
- PSC-analysis/AGG_vcEvents/0_panelStructure/AGG_7seriesSummaryInterface.ipf
- PSC-analysis/AGG_vcEvents/0_panelStructure/AGG_8seriesOutInterface.ipf
- PSC-analysis/AGG_vcEvents/0_panelStructure/AGG_9seriesGraphInterface.ipf
- PSC-analysis/AGG_vcEvents/0_panelStructure/AGG_tabProcs_interface.ipf
- PSC-analysis/AGG_vcEvents/0_rawData/
- PSC-analysis/AGG_vcEvents/0_rawData/AGG_rawData1_display.ipf
- PSC-analysis/AGG_vcEvents/0_rawData/AGG_tabProcs_rawData.ipf
- PSC-analysis/AGG_vcEvents/1_loadData/
- PSC-analysis/AGG_vcEvents/1_loadData/AGG_tabProcs1_loadData.ipf
- PSC-analysis/AGG_vcEvents/1_loadData/AGG_tabProcs2_manageLists.ipf
- PSC-analysis/AGG_vcEvents/2_passives/
- PSC-analysis/AGG_vcEvents/2_passives/AGG_passives1_getPassiveSeriesVals.ipf
- PSC-analysis/AGG_vcEvents/2_passives/AGG_passives2_getPassivesForEventSeries.ipf
- PSC-analysis/AGG_vcEvents/2_passives/AGG_passives3_display.ipf
- PSC-analysis/AGG_vcEvents/2_passives/AGG_tabProcs_passives.ipf
- PSC-analysis/AGG_vcEvents/3_detection/
- PSC-analysis/AGG_vcEvents/3_detection/1_AGG_derivDetectOuterProcs.ipf
- PSC-analysis/AGG_vcEvents/3_detection/2_AGG_updateDerivFeatures.ipf
- PSC-analysis/AGG_vcEvents/3_detection/3_AGG_detectHelperProcs.ipf
- PSC-analysis/AGG_vcEvents/3_detection/4_AGG_reprocessAllSeries.ipf
- PSC-analysis/AGG_vcEvents/3_detection/AGG_tabProcs_detect.ipf
- PSC-analysis/AGG_vcEvents/3_detection/AGG_tabProcs_detectLBs.ipf
- PSC-analysis/AGG_vcEvents/3_detection/AGG_updateAnalysisGraphs.ipf
- PSC-analysis/AGG_vcEvents/3_detection/testingOldDerivDetectAGG.ipf
- PSC-analysis/AGG_vcEvents/4_confirmation/
- PSC-analysis/AGG_vcEvents/4_confirmation/AGG_confirmation1_parameters.ipf
- PSC-analysis/AGG_vcEvents/4_confirmation/AGG_confirmation2_display.ipf
- PSC-analysis/AGG_vcEvents/4_confirmation/AGG_tabProcs_confirmation.ipf
- PSC-analysis/AGG_vcEvents/5_seriesAnalysis/
- PSC-analysis/AGG_vcEvents/5_seriesAnalysis/AGG_series1_storeAvgSub.ipf
- PSC-analysis/AGG_vcEvents/5_seriesAnalysis/AGG_series2_summary.ipf
- PSC-analysis/AGG_vcEvents/5_seriesAnalysis/AGG_series3_display.ipf
- PSC-analysis/AGG_vcEvents/5_seriesAnalysis/AGG_tabProcs_series.ipf
- PSC-analysis/AGG_vcEvents/5_seriesAnalysis/allSeriesSummary/
- PSC-analysis/AGG_vcEvents/5_seriesAnalysis/allSeriesSummary/AGG_tabProcs_seriesGraph.ipf
- PSC-analysis/AGG_vcEvents/5_seriesAnalysis/allSeriesSummary/AGG_tabProcs_seriesTable.ipf
- PSC-analysis/AGG_vcEvents/6_cellSummary/
- PSC-analysis/AGG_vcEvents/6_cellSummary/AGG_averageCellVals.ipf
- PSC-analysis/AGG_vcEvents/6_cellSummary/AGG_cellSummary_tabProcs.ipf
- PSC-analysis/AGG_vcEvents/6_cellSummary/AGG_concatCellSeries.ipf
- PSC-analysis/AGG_vcEvents/6_cellSummary/AGG_displayCellVals.ipf
- PSC-analysis/AGG_vcEvents/6_cellSummary/allCellSummary/
- PSC-analysis/AGG_vcEvents/6_cellSummary/allCellSummary/AGG_allCellsSum1_tableDisplay.ipf
- PSC-analysis/AGG_vcEvents/6_cellSummary/allCellSummary/AGG_groupAvgEvent.ipf
- PSC-analysis/AGG_vcEvents/6_cellSummary/allCellSummary/AGG_tabProcs_cellsGraph.ipf
- PSC-analysis/AGG_vcEvents/6_cellSummary/allCellSummary/AGG_tabProcs_cellsTable.ipf
- PSC-analysis/AGG_vcEvents/7_tauFit/
- PSC-analysis/AGG_vcEvents/7_tauFit/AGG_tauFit.ipf
- PSC-analysis/AGG_vcEvents/8_groups/
- PSC-analysis/AGG_vcEvents/8_groups/AGG_groupDist.ipf
- PSC-analysis/AGG_vcEvents/AGG_events_to_do.md
- PSC-analysis/AGG_vcEvents/AGG_misc.ipf
- PSC-analysis/AGG_vcEvents/AGG_summaryProcs.ipf
- PSC-analysis/AGG_vcEvents/notInUse/
- PSC-analysis/AGG_vcEvents/notInUse/groupWaves.ipf
- PSC-analysis/AGG_vcEvents/notInUse/test
- PSC-analysis/alignRudi v0.ipf
- PSC-analysis/alignWaves v2-0.ipf
- PSC-analysis/AnalysisParamDefs.ipf
- PSC-analysis/ap_analysis_v1_5.ipf
- PSC-analysis/averageMKP.ipf
- PSC-analysis/banal_analysis.ipf
- PSC-analysis/banalysis vAGG.ipf
- PSC-analysis/blastPanel_v10-3.ipf
- PSC-analysis/bundleEater_v6_5.ipf
- PSC-analysis/burstanalysis v4-0.ipf
- PSC-analysis/buttfirstprocs.ipf
- PSC-analysis/calciumCurrentAnalysisMacros.ipf
- PSC-analysis/Cerebro/
- PSC-analysis/Cerebro/0_buildCerebro.ipf
- PSC-analysis/Cerebro/1_cerebroPopulate.ipf
- PSC-analysis/Cerebro/2_cerebroProcs.ipf
- PSC-analysis/Cerebro/3_cerebroCoreFuncs.ipf
- PSC-analysis/Cerebro/4_cerebroHelperFuncs.ipf
- PSC-analysis/Cerebro/JP_CEREBRO_v2-8z.ipf
- PSC-analysis/Cerebro/x_cerebroUnused.ipf
- PSC-analysis/clean up procs 20150825z.ipf
- PSC-analysis/Cluster FORTRAN code/
- PSC-analysis/Cluster FORTRAN code/CLUST5.MPF
- PSC-analysis/Cluster FORTRAN code/do_cluster.mpf
- PSC-analysis/ClusterMasterV4-1.ipf
- PSC-analysis/ClusterOutputProcessor-v1-3.ipf
- PSC-analysis/compareBoltz.ipf
- PSC-analysis/cont-passv1-1.ipf
- PSC-analysis/crunch v1-1.ipf
- PSC-analysis/crunch-act-inact v0-0.ipf
- PSC-analysis/deconvolution v1_0.ipf
- PSC-analysis/destroyallmonsters.ipf
- PSC-analysis/detection helper.ipf
- PSC-analysis/detection_plots_v3-1.ipf
- PSC-analysis/detection_routines_v4_0.ipf
- PSC-analysis/documentation/
- PSC-analysis/documentation/2022 July 7 td analysis install.docx
- PSC-analysis/documentation/AGG_procs/
- PSC-analysis/documentation/AGG_procs/generalFunctions.docx
- PSC-analysis/documentation/AGG_procs/generalFunctions.md
- PSC-analysis/documentation/AGG_procs/plots.docx
- PSC-analysis/documentation/AGG_procs/plots.md
- PSC-analysis/documentation/AGG_procs/Save tables.pdf
- PSC-analysis/documentation/AGG_procs/savePlots.docx
- PSC-analysis/documentation/AGG_procs/savePlots.md
- PSC-analysis/documentation/AGG_procs/saveTables.docx
- PSC-analysis/documentation/AGG_procs/saveTables.html
- PSC-analysis/documentation/AGG_procs/saveTables.md
- PSC-analysis/documentation/convert_md_to_word.bat
- PSC-analysis/documentation/HEKA PatchMaster PMN fileformats/
- PSC-analysis/documentation/HEKA PatchMaster PMN fileformats/PatchmasterV1000/
- PSC-analysis/documentation/HEKA PatchMaster PMN fileformats/PatchmasterV1000/FileFormat_v1000.zip
- PSC-analysis/documentation/HEKA PatchMaster PMN fileformats/PatchmasterV1000/FileFormat_v1000/
- PSC-analysis/documentation/HEKA PatchMaster PMN fileformats/PatchmasterV1000/FileFormat_v1000/AmplTreeFile_v1000.txt
- PSC-analysis/documentation/HEKA PatchMaster PMN fileformats/PatchmasterV1000/FileFormat_v1000/AnalysisFile_v11.txt
- PSC-analysis/documentation/HEKA PatchMaster PMN fileformats/PatchmasterV1000/FileFormat_v1000/DataFile_v1000.txt
- PSC-analysis/documentation/HEKA PatchMaster PMN fileformats/PatchmasterV1000/FileFormat_v1000/FileFormat.txt
- PSC-analysis/documentation/HEKA PatchMaster PMN fileformats/PatchmasterV1000/FileFormat_v1000/MarkerFile_v9.txt
- PSC-analysis/documentation/HEKA PatchMaster PMN fileformats/PatchmasterV1000/FileFormat_v1000/MethodFile_v9.txt
- PSC-analysis/documentation/HEKA PatchMaster PMN fileformats/PatchmasterV1000/FileFormat_v1000/PulsedFile_v1000.txt
- PSC-analysis/documentation/HEKA PatchMaster PMN fileformats/PatchmasterV1000/FileFormat_v1000/SolutionsFile_v1000.txt
- PSC-analysis/documentation/HEKA PatchMaster PMN fileformats/PatchmasterV1000/FileFormat_v1000/StimFile_v1000.txt
- PSC-analysis/documentation/HEKA PatchMaster PMN fileformats/PatchmasterV1000/FileFormat_v1000/TimeFormat.txt
- PSC-analysis/documentation/HEKA PatchMaster PMN fileformats/Patchmasterv9/
- PSC-analysis/documentation/HEKA PatchMaster PMN fileformats/Patchmasterv9/FileFormat_v9.zip
- PSC-analysis/documentation/HEKA PatchMaster PMN fileformats/Patchmasterv9/FileFormat_v9/
- PSC-analysis/documentation/HEKA PatchMaster PMN fileformats/Patchmasterv9/FileFormat_v9/FileFormat_2x90/
- PSC-analysis/documentation/HEKA PatchMaster PMN fileformats/Patchmasterv9/FileFormat_v9/FileFormat_2x90/AmplTreeFile_v9.txt
- PSC-analysis/documentation/HEKA PatchMaster PMN fileformats/Patchmasterv9/FileFormat_v9/FileFormat_2x90/AnalysisFile_v9.txt
- PSC-analysis/documentation/HEKA PatchMaster PMN fileformats/Patchmasterv9/FileFormat_v9/FileFormat_2x90/DataFile_v9.txt
- PSC-analysis/documentation/HEKA PatchMaster PMN fileformats/Patchmasterv9/FileFormat_v9/FileFormat_2x90/FileFormat.txt
- PSC-analysis/documentation/HEKA PatchMaster PMN fileformats/Patchmasterv9/FileFormat_v9/FileFormat_2x90/MarkerFile_v9.txt
- PSC-analysis/documentation/HEKA PatchMaster PMN fileformats/Patchmasterv9/FileFormat_v9/FileFormat_2x90/MethodFile_v9.txt
- PSC-analysis/documentation/HEKA PatchMaster PMN fileformats/Patchmasterv9/FileFormat_v9/FileFormat_2x90/PulsedFile_v9.txt
- PSC-analysis/documentation/HEKA PatchMaster PMN fileformats/Patchmasterv9/FileFormat_v9/FileFormat_2x90/SolutionsFile_v9.txt
- PSC-analysis/documentation/HEKA PatchMaster PMN fileformats/Patchmasterv9/FileFormat_v9/FileFormat_2x90/StimFile_v9.txt
- PSC-analysis/documentation/HEKA PatchMaster PMN fileformats/Patchmasterv9/FileFormat_v9/FileFormat_2x90/TimeFormat.txt
- PSC-analysis/documentation/old/
- PSC-analysis/documentation/old/NEW INSTALL INSTRUCTIONS 20191213.docx
- PSC-analysis/documentation/old/td analysis install 2018.docx
- PSC-analysis/documentation/Smart Concatenate/
- PSC-analysis/documentation/Smart Concatenate/JPsmartConcPanel info.docx
- PSC-analysis/documentation/td analysis/
- PSC-analysis/documentation/td analysis/ap analysis/
- PSC-analysis/documentation/td analysis/ap analysis/ap analysis slides 20131002 v0.pptx
- PSC-analysis/documentation/td analysis/ap analysis/ap analysis template 20130911 demo.xlsx
- PSC-analysis/documentation/td analysis/ap analysis/ap analysis template 20130911.xlsx
- PSC-analysis/documentation/td analysis/ap analysis/ap prop template 20150501.xlsx
- PSC-analysis/documentation/td analysis/ap analysis/ap prop template 20180614.xlsx
- PSC-analysis/documentation/td analysis/ap analysis/ap prop template 20180917.xlsx
- PSC-analysis/documentation/td analysis/ap analysis/ap prop template.xlsx
- PSC-analysis/documentation/td analysis/ap analysis/gnrh ap prop 20150501.xlsx
- PSC-analysis/documentation/td analysis/Chapter on-cell subtraction v0-0.docx
- PSC-analysis/documentation/td analysis/figure on-cell chapter.pptx
- PSC-analysis/documentation/td analysis/FileFormat_2x71/
- PSC-analysis/documentation/td analysis/FileFormat_2x71/AmplTreeFile_v9.txt
- PSC-analysis/documentation/td analysis/FileFormat_2x71/DataFile_v9.txt
- PSC-analysis/documentation/td analysis/FileFormat_2x71/FileFormat.txt
- PSC-analysis/documentation/td analysis/FileFormat_2x71/Online_v9.txt
- PSC-analysis/documentation/td analysis/FileFormat_2x71/PulsedFile_v9.txt
- PSC-analysis/documentation/td analysis/FileFormat_2x71/SolutionsFile_v9.txt
- PSC-analysis/documentation/td analysis/FileFormat_2x71/StimFile_v9.txt
- PSC-analysis/documentation/td analysis/FileFormat_2x71/TimeFormat.txt
- PSC-analysis/documentation/td analysis/labels.docx
- PSC-analysis/documentation/td analysis/offline leak.docx
- PSC-analysis/documentation/td analysis/on cell analysis figure.png
- PSC-analysis/documentation/td analysis/ramp analysis v1.docx
- PSC-analysis/documentation/td analysis/temperature.docx
- PSC-analysis/documentation/td analysis/Using the scale bar macro.docx
- PSC-analysis/event_analysis v0-2.ipf
- PSC-analysis/expCard V1-0.ipf
- PSC-analysis/exportv1_0.ipf
- PSC-analysis/FileFormat_v1000.zip
- PSC-analysis/FileFormat_v1000/
- PSC-analysis/FileFormat_v1000/AmplTreeFile_v1000.txt
- PSC-analysis/FileFormat_v1000/AnalysisFile_v11.txt
- PSC-analysis/FileFormat_v1000/DataFile_v1000.txt
- PSC-analysis/FileFormat_v1000/FileFormat.txt
- PSC-analysis/FileFormat_v1000/MarkerFile_v9.txt
- PSC-analysis/FileFormat_v1000/MethodFile_v9.txt
- PSC-analysis/FileFormat_v1000/PulsedFile_v1000.txt
- PSC-analysis/FileFormat_v1000/SolutionsFile_v1000.txt
- PSC-analysis/FileFormat_v1000/StimFile_v1000.txt
- PSC-analysis/FileFormat_v1000/TimeFormat.txt
- PSC-analysis/fit wrapper.ipf
- PSC-analysis/fit_equations_v1_2.ipf
- PSC-analysis/fwhmRoutines_v2_6.ipf
- PSC-analysis/get_passive_v4_1.ipf
- PSC-analysis/graphReplicator v0-1.ipf
- PSC-analysis/hekaFileDefinitions_V1_3.ipf
- PSC-analysis/histotoy_v2_1.ipf
- PSC-analysis/idealizePSC v0-2.ipf
- PSC-analysis/IVroutines_v3-0.ipf
- PSC-analysis/IVroutines_v3-0.sublime-workspace
- PSC-analysis/JJ_GABA_PSC_Fit_Clean.ipf
- PSC-analysis/JJ_hyperpolAnalysis.ipf
- PSC-analysis/JP_Cluster.ipf
- PSC-analysis/JP_shuffle v0-1.ipf
- PSC-analysis/JP_smart_conc_vAGG.ipf
- PSC-analysis/JP_smartConcInt_vAGG.ipf
- PSC-analysis/justyna v4-2.ipf
- PSC-analysis/kasia-zigzag-v1-0.ipf
- PSC-analysis/kolmogorov smirnov v1-0.ipf
- PSC-analysis/konnerth_dFoF0.ipf
- PSC-analysis/link to igor procs/
- PSC-analysis/link to igor procs/IVtiming.txt
- PSC-analysis/link to igor procs/JP Cluster loader.ipf
- PSC-analysis/link to igor procs/td analysis loader.ipf
- PSC-analysis/masterKinetics_v3-19.ipf
- PSC-analysis/mip_cluster.ipf
- PSC-analysis/mkp tools v1-2.ipf
- PSC-analysis/mkp_KDR2Qub.ipf
- PSC-analysis/NEW INSTALL INSTRUCTIONS 20191213.docx
- PSC-analysis/noiseTest.ipf
- PSC-analysis/noisetoy v1_0.ipf
- PSC-analysis/notpassive.ipf
- PSC-analysis/nsnafunction_v0_1.ipf
[truncated: 162 more entries]
