# Supplementary material for: Early-Life Resource Scarcity in Mice Does Not Alter Adult Corticosterone or Preovulatory Luteinizing Hormone Surge Responses to Acute Psychosocial Stress
Source: eNeuro. 2024 Jul 26;11(7):ENEURO.0125-24.2024. doi: 10.1523/ENEURO.0125-24.2024 (PMC11287788; doi:10.1523/ENEURO.0125-24.2024)
Supplement: Extended Data — Zip file of custom code for PSC detection and analysis, ffmpeg recording of dam behavior, and R analysis. Download Extended Data, ZIP file. [file eneuro-11-ENEURO.0125-24.2024-s002.zip › PSC-analysis/AG_KNDyPNA_regions.ipf]

#pragma TextEncoding = "UTF-8"
#pragma rtGlobals=3		// Use modern global access method and strict wave access.

// Create only one region, and name it spont
function onlySpontRegion()
Redimension/N=2 :SCIW:names, :SCIW:starts,:SCIW:ends
WAVE /T namesW = :SCIW:names
Wave endsW = :SCIW:ends, startsW = :SCIW:starts
string newName0 = "spont"
namesW[ 0 ] = newName0
endsW[ 0 ] = 3600
string newName1 = "hour1"
namesW[ 1 ] = newName1
startsW[ 1 ] = 0
endsW[ 1 ] = 3600
// Deselect use one region
CheckBox cbNR, value = 0
// Select use region table info
CheckBox cbWR, value = 1
// Set variable that defines if regions is enabled
vbwCheckProc("cbWR", 1)
end

// Create two regions and name them spont and senktide
function SpontSenkRegions()
Redimension/N=3 :SCIW:names, :SCIW:starts,:SCIW:ends
WAVE /T namesW = :SCIW:names
Wave endsW = :SCIW:ends, startsW = :SCIW:starts
string newName0 = "spont"
namesW[ 0 ] = newName0
endsW[ 0 ] = 3600
string newName1 = "hour1"
namesW[ 1 ] = newName1
startsW[ 1 ] = 0
endsW[ 1 ] = 3600
string newName2 = "senktide"
namesW[ 2 ] = newName2
startsW[ 2 ] = 3660
endsW[ 2 ] = 4380

// Deselect use one region
CheckBox cbNR, value = 0
// Select use region table info
CheckBox cbWR, value = 1
// Set variable that defines if regions is enabled
vbwCheckProc("cbWR", 1)
end
