# Supplementary material for: Early-Life Resource Scarcity in Mice Does Not Alter Adult Corticosterone or Preovulatory Luteinizing Hormone Surge Responses to Acute Psychosocial Stress
Source: eNeuro. 2024 Jul 26;11(7):ENEURO.0125-24.2024. doi: 10.1523/ENEURO.0125-24.2024 (PMC11287788; doi:10.1523/ENEURO.0125-24.2024)
Supplement: Extended Data — Zip file of custom code for PSC detection and analysis, ffmpeg recording of dam behavior, and R analysis. Download Extended Data, ZIP file. [file eneuro-11-ENEURO.0125-24.2024-s002.zip › PSC-analysis/AGG_procs/general/AGG_cellInformation.ipf]

#pragma rtGlobals=3		//Use modern global access method and strict wave access

///////////////////////////////////////////////////////
/// Pass information about cell and series numbers for waves
/// AUTHOR: Amanda Gibson
/// ORIGINAL DATE: ~ Jan 2022
///////////////////////////////////////////////////////

function/S buildSeriesWaveName(cellName, Events_series)
    string cellName
    variable Events_series

    string seriesName = cellName + "g1s" + num2str(Events_series) + "sw1t1"
    return seriesName
end

function/S buildSeriesTraceWaveName(cellName, Events_series, traceNum)
    string cellName
    variable Events_series, traceNum

    string seriesName = cellName + "g1s" + num2str(Events_series) + "sw1t" + num2str(traceNum)
    return seriesName
end

function addCellAndSeriesToWaveNote(Wave seriesWave, string cellName, variable seriesName)
    string currentNote = Note(seriesWave)

    string curCellName = stringbykey("cellName", currentNote)
    string curSeriesName = stringbykey("seriesName", currentNote)
    
    string noteString
    if(strlen(curCellName)==0)
        noteString = ";CellName:" + cellName
        Note seriesWave, noteString
    endif
    if(strlen(curSeriesName)==0)
        noteString = ";SeriesName:" + num2str(seriesName)
        Note seriesWave, noteString
    endif
end

function[string cellName, string seriesName] getCellandSeriesFromWaveNote(Wave thisWave)
    string waveNote = Note(thisWave)
    // print waveNote

    cellName = stringbykey("cellName", waveNote)
    cellName = ReplaceString("\r", cellName, "")
    seriesName = stringbykey("seriesName", waveNote)
    seriesName = ReplaceString("\r", seriesName, "")
    // print "cell", cellName, "series", seriesName
    return [cellName, seriesName]
end

///////////
/// findWavesWithLabel
/// AUTHOR: Amanda Gibson
/// ORIGINAL DATE: 2022-05-13
/// NOTES: Find all waves in root with a label that matches the labelStr
/// Default is to look in root for passive-16swp label
/// EDITOR: Amanda Gibson
/// UPDATED DATE: 2022-05-14
/// NOTES: Changed to make name more generic, from just searching for passive waves
/// and added the option to specify the data folder
///////////
function/S findWavesWithLabel([string labelStr, DFREF dfr])
    if(paramIsDefault(dfr))
        dfr = root:
    endif
    
    if(paramIsDefault(labelStr))
        labelStr = "Passive-16swp"    
    endif

    string objName
    string allWaves = ""
    
	#if (IgorVersion() < 9.00)
        Variable index = 0
        do
            objName = GetIndexedObjNameDFR(dfr, 1, index)
            // print objName
            if (strlen(objName) == 0)
                break
            endif
            allWaves += objName + ";"
            index += 1
        while(1)
    #endif

    // This is WAY faster, as it searches for matching waves with wavelist
    // instead of indexing through all objects
    // Need Igor 9 to be able to specify the folder that should be searched in WaveList
    #if (IgorVersion() >= 9.00)
        allWaves = WaveList("*", ";", "", dfr)
    #endif

    string matchingWaves = ""

    variable iWave = 0, nWaves = itemsinlist(allWaves)
    for(iWave=0; iWave<nWaves; iWave++)
        objName = StringFromList(iWave, allWaves)
        Wave thisWave = dfr:$objName
        if(WaveExists(thisWave))
            string label = getWaveLabel(thisWave)
            if(stringmatch(label, labelStr))
                matchingWaves += objName + ";"
            endif
        else
            print "findWavesWithLabel: can't find the wave anymore"
        endif
    endfor
    return matchingWaves
end


///////////
/// getWaveLabel
/// AUTHOR: Amanda Gibson
/// ORIGINAL DATE: 2022-05-13
/// NOTES: Get the label for a wave
///////////
/// EDITOR: Amanda Gibson
/// UPDATED DATE: 2022-10-27
/// NOTES: check if wave exists
function/S getWaveLabel(Wave waveToCheck)
    string waveLabel = "", waveNote = ""
    if(WaveExists(waveToCheck))
        waveNote = note(waveToCheck)
        waveLabel = stringbykey("LABEL", waveNote)
    endif
    return waveLabel
end

///////////
/// removeWavesWithLabel
/// AUTHOR: Amanda Gibson
/// ORIGINAL DATE: 2022-05-13
/// NOTES: Delete all waves in root that have the given label
/// This doesn't actually _have_ to be a passive label, but 
/// can use this to clean up extraneous waves
/// EDITOR: Amanda Gibson
/// UPDATED DATE: 2022-05-14
/// NOTES: changed name to be more generic - not only passive label
/// Made general "deleteWavesFromList" function to delete the waves
/// generated by "findWavesWithLabel"
///////////
function removeWavesWithLabel([string labelStr, DFREF dfr])
    if(paramIsDefault(dfr))
        dfr = root:
    endif

    if(paramIsDefault(labelStr))
        labelStr = "Passive-16swp"    
    endif

    string matchingWaves = findWavesWithLabel(labelStr = labelStr, dfr = dfr)

    deleteWavesFromList(matchingWaves, dfr = dfr)
end
