# Supplementary material for: Early-Life Resource Scarcity in Mice Does Not Alter Adult Corticosterone or Preovulatory Luteinizing Hormone Surge Responses to Acute Psychosocial Stress
Source: eNeuro. 2024 Jul 26;11(7):ENEURO.0125-24.2024. doi: 10.1523/ENEURO.0125-24.2024 (PMC11287788; doi:10.1523/ENEURO.0125-24.2024)
Supplement: Extended Data — Zip file of custom code for PSC detection and analysis, ffmpeg recording of dam behavior, and R analysis. Download Extended Data, ZIP file. [file eneuro-11-ENEURO.0125-24.2024-s002.zip › PSC-analysis/AGG_VBWPanel/burstAnalysis/individualCellOutput/AGG_cellRegionFiringPlot.ipf]

// Not in use
function plotCellFiringRate(sctWN[, startTime, endTime])
    string sctWN
    variable startTime, endTime

    DFREF sctDFR = getSCTWavesDF()

    wave/Z thisSCT = sctDFR:$sctWN

    if(waveExists(thisSCT))
        if(! paramisdefault(startTime))
            Extract/O thisSCT, thisSCT, (thisSCT[p] >= startTime)
        endif

        if(! paramisdefault(endTime))
            Extract/o thisSCT, thisSCT, (thisSCT[p] < endTime)
        endif

        edit thisSCT
    endif
end
