# Supplementary material for: Early-Life Resource Scarcity in Mice Does Not Alter Adult Corticosterone or Preovulatory Luteinizing Hormone Surge Responses to Acute Psychosocial Stress
Source: eNeuro. 2024 Jul 26;11(7):ENEURO.0125-24.2024. doi: 10.1523/ENEURO.0125-24.2024 (PMC11287788; doi:10.1523/ENEURO.0125-24.2024)
Supplement: Extended Data — Zip file of custom code for PSC detection and analysis, ffmpeg recording of dam behavior, and R analysis. Download Extended Data, ZIP file. [file eneuro-11-ENEURO.0125-24.2024-s002.zip › PSC-analysis/AGG_VBWPanel/burstAnalysis/maxBurstWindow/AGG_tabProcs_maxBW.ipf]

////////////////////////////////////////////////////////////////////////
////////////////////// GET MAX BW FOR A REGION \\\\\\\\\\\\\\\\\\\\\\\\\
////////////////////////////////////////////////////////////////////////

function plotMaxBWForRegionProc(LB_struct) : ListBoxControl
    STRUCT WMListboxAction &LB_Struct

    if(LB_Struct.eventcode == 2 || LB_Struct.eventcode == 4)
        DFREF panelDFR = getVBWPanelDF()

        variable selectedAnalysisNum = LB_Struct.row

        WAVE/T/Z analysisNames = panelDFR:analysisNames
        if(WaveExists(analysisNames))
            if(selectedAnalysisNum < numpnts(analysisNames))
                string selectedAnalysis = analysisNames[selectedAnalysisNum]

                plotAvgBurstFreqByGroup(selectedAnalysis)
                printGroupMaxBWVals()
            endif
        endif
        
    endif

    return 0
end

function getMaxBWForGroupProc(LB_struct) : ListBoxControl
    STRUCT WMListboxAction &LB_Struct

    if(LB_Struct.eventcode == 2 || LB_Struct.eventcode == 4)
        printGroupMaxBWVals()        
    endif

    return 0
end
