# Supplementary material for: Early-Life Resource Scarcity in Mice Does Not Alter Adult Corticosterone or Preovulatory Luteinizing Hormone Surge Responses to Acute Psychosocial Stress
Source: eNeuro. 2024 Jul 26;11(7):ENEURO.0125-24.2024. doi: 10.1523/ENEURO.0125-24.2024 (PMC11287788; doi:10.1523/ENEURO.0125-24.2024)
Supplement: Extended Data — Zip file of custom code for PSC detection and analysis, ffmpeg recording of dam behavior, and R analysis. Download Extended Data, ZIP file. [file eneuro-11-ENEURO.0125-24.2024-s002.zip › PSC-analysis/AGG_VBWPanel/fullHistogram/AGG_tabProcs_fullHistogram.ipf]

function updateFullFiringHisto (LB_Struct) : ListBoxControl
    STRUCT WMListboxAction &LB_Struct
    DFREF panelDFR = getVBWPanelDF()
    if(LB_Struct.eventcode == 2 || LB_Struct.eventcode == 4)
        variable selectedCellNum = LB_Struct.row
        WAVE/T cellName = panelDFR:cellName
        if(selectedCellNum < numpnts(cellName))
            string selectedCell = cellName[selectedCellNum]
            highlightRegionForFiringHistogram(selectedCell)
        endif
    endif
    return 0
end
