# Supplementary material for: Early-Life Resource Scarcity in Mice Does Not Alter Adult Corticosterone or Preovulatory Luteinizing Hormone Surge Responses to Acute Psychosocial Stress
Source: eNeuro. 2024 Jul 26;11(7):ENEURO.0125-24.2024. doi: 10.1523/ENEURO.0125-24.2024 (PMC11287788; doi:10.1523/ENEURO.0125-24.2024)
Supplement: Extended Data — Zip file of custom code for PSC detection and analysis, ffmpeg recording of dam behavior, and R analysis. Download Extended Data, ZIP file. [file eneuro-11-ENEURO.0125-24.2024-s002.zip › PSC-analysis/AGG_vcEvents/0_organization/AGG_eventDisplayHelpers.ipf]

///////////
/// getTypeStorageDF
/// AUTHOR: Amanda Gibson
/// ORIGINAL DATE: 2024-01-17
/// NOTES: For the parameter indicated
/// use the panel information to decide on the appropriate type of
/// storage data folder
///     - "all"
///     - "avg"
///     - "interval"
///     - "limited"
/// avgType is whether or not the avgList should use all available ("avg")
/// for avg or the limited average subset
///////////
function/S getTypeStorageDF(string param[, string outType, string avgType])
    string dfrType

    string allList = "", avgList = "", intList = ""
    strswitch (outType)
        case "seriesSummaryTable":
            allList = "sumCount;sumTime;sumFreq;confDetect;"
            intList = "int;"
            avgList = "pks;der;t50r;fwhm;decay9010;"
            avgList += "tauFits;y0Fits;AFits;x0Fits;decayTimes;"
            if(paramIsDefault(avgType))
                avgType = "avg"
            endif
            
            break
        case "seriesAvgDisplay":
            avgList = "ave;nave;"
            if(paramIsDefault(avgType))
                avgType = "avg"
            endif
            break
        case "seriesDistDisplay":
            avgList = "pks;der;fwhm;t50r;area;1090d;"
            intList = "int;"
            if(paramIsDefault(avgType))
                avgType = "avg"
            endif
            // print "param", param
            break
        case "cellAvgDisplay":
            avgList = "ave;nave;cellAvgEvent;cellNAvgEvent;groupAvgEvent;groupNAvgEvent;groupAvgEvent_byCell;groupNAvgEvent_byCell;"
            if(paramIsDefault(avgType))
                avgType = "avg"
            endif
            break
        case "cellDisplay":
            avgList = "peaks;der;t50r;fwhm;decay9010;"
            avgList += "peaksW;derW;t50rW;fwhmW;decay9010W;"
            avgList += "pks;decayTimes;duration;"
            avgList += "tauFits;y0Fits;AFits;x0Fits;decayTimes;"
            avgList += "tauFitDisplay;"
            intList = "int;interval;" 
            STRUCT cellSummaryInfo cellSum
            fillStringsinCellSummaryInfo(cellSum)
            allList = cellSum.passiveSeriesWaves 
            allList += cellSum.passiveVarNames 
            allList += "sumCount;sumTime;sumFreq;confDetect;"
            if(paramIsDefault(avgType))
                avgType = "avg"
            endif
            break
        default:
            allList = "sumCount;sumTime;sumFreq;int;"
            avgList = "pks;der;t50r;fwhm;decay9010;"
            break
    endswitch

    if(isInList(param, allList))
        dfrType = "all"
        return dfrType
    endif

    if(isInList(param, avgList))
        strswitch (avgType)
            case "avg":
                dfrType = "avg"
                break
            case "limited":
                dfrType = "limited"
                break
            default:
                dfrType = "limited"
                break
        endswitch
        return dfrType
    endif

    if(isInList(param, intList))
        dfrType = "interval"
        return dfrType
    endif

    print "getTypeStorageDF", outType, param, "nothing set yet, defaulting to avg"
    dfrType = "avg"
    return dfrType
end

///////////
/// isInList
/// AUTHOR: Amanda Gibson
/// ORIGINAL DATE: 2024-01-17
/// NOTES: 
///////////
function isInList(string stringVar, string myList)
    variable isInList = strlen(ListMatch(myList, stringVar)) > 0
    return isInList
end


///////////
/// returnSeriesEventsDFR_bySubType
/// AUTHOR: Amanda Gibson
/// ORIGINAL DATE: 2024-01-17
/// NOTES: Returns the DFR for the location of waves/events based on the subset (subType) of the data
/// If subType is "specify" that means a different location is being used for different parameters
/// The series event waves for the "all" subset are stored in the root folder for historical reasons with detection
/// but the summary averages for these waves for the series are stored within the series specific folder
/// so if trying to get the summary information, eventsOrSum should be set to "sum"
/// outType specifies which type of output it is (likely the name of a graph or table), which might have different
/// decision making about the subType that should be used for each parameter
///////////
function/DF returnSeriesEventsDFR_bySubType(string cellName, string seriesName, string subType[, string param, string eventsOrSum, string outType])
    if(paramIsDefault(eventsOrSum))
        eventsOrSum = "events"
    endif

    STRUCT cellSummaryInfo cellSum
    fillStringsinCellSummaryInfo(cellSum)
    string passList = cellSum.passiveSeriesWaves + cellSum.passiveVarNames

    // If this is a passive parameter, always use all
    if(!paramIsDefault(param) && isInList(param, passList))
        subType = "all"
    endif
    
    DFREF seriesDFR
    strswitch (subType)
        case "all":
            if(stringMatch(eventsOrSum, "events"))
                seriesDFR = getEventsdetectWavesDF(cellName)
            else
                seriesDFR = getSeriesDF(cellName, seriesName)
            endif
            break
        case "avg":
            seriesDFR = getSeriesEventsForAvgDF(cellName, seriesName)
            break
        case "limited":
            seriesDFR = getSeriesEventsForAvgLimitedDF(cellName, seriesName)
            break
        case "interval":
            seriesDFR = getSeriesEventsForIntervalDF(cellName, seriesName)
            break
        case "specify":
            string specSubType
            if(paramIsDefault(param))
                print "Did not specifiy param, defaulting to average"
                specSubType = "avg"
            else
                if(paramIsDefault(outType))
                    specSubType = getTypeStorageDF(param)
                else
                    specSubType = getTypeStorageDF(param, outType = outType)
                endif
            endif
            seriesDFR = returnSeriesEventsDFR_bySubType(cellName, seriesName, specSubType, eventsOrSum = eventsOrSum)
            break
        default:
            seriesDFR = getEventsdetectWavesDF(cellName)
            
            break
    endswitch
    return seriesDFR
end

///////////
/// returnCellEventsDFR_bySubType
/// AUTHOR: Amanda Gibson
/// ORIGINAL DATE: 2024-01-17
/// NOTES: Returns the DFR for the location of waves/events based on the subset (subType) of the data
/// If subType is "specify" that means a different location is being used for different parameters
/// The series event waves for the "all" subset are stored in the root folder for historical reasons with detection
/// but the summary averages for these waves for the series are stored within the series specific folder
/// so if trying to get the summary information, eventsOrSum should be set to "sum"
/// outType specifies which type of output it is (likely the name of a graph or table), which might have different
/// decision making about the subType that should be used for each parameter
///////////
function/DF returnCellEventsDFR_bySubType(string cellName, string subType[, string param, string eventsOrSum, string outType])
    if(paramIsDefault(eventsOrSum)) // probably don't even need this
        eventsOrSum = "sum"
    endif

    STRUCT cellSummaryInfo cellSum
    fillStringsinCellSummaryInfo(cellSum)
    string passList = cellSum.passiveSeriesWaves + cellSum.passiveVarNames

    // If this is a passive parameter, always use all
    if(!paramIsDefault(param) && isInList(param, passList))
        subType = "all"
    endif
    
    DFREF cellDFR
    strswitch (subType)
        case "all":
            cellDFR = getCellSummaryDF(cellName)
            break
        case "avg":
            cellDFR = getCellAvgSubDF(cellName)
            break
        case "limited":
            cellDFR = getCellAvgSubLimitedDF(cellName)
            break
        case "interval":
            cellDFR = getCellIntSubDF(cellName)
            break
        case "specify":
            string specSubType
            if(paramIsDefault(param))
                print "Did not specifiy param, defaulting to average"
                specSubType = "avg"
            else
                if(paramIsDefault(outType))
                    specSubType = getTypeStorageDF(param)
                else
                    specSubType = getTypeStorageDF(param, outType = outType)
                endif
            endif
            cellDFR = returnCellEventsDFR_bySubType(cellName, specSubType, eventsOrSum = eventsOrSum)
            break
        default:
            cellDFR = getCellSummaryDF(cellName)
            
            break
    endswitch
    return cellDFR
end

///////////
/// returnGroupEventsDFR_bySubType
/// AUTHOR: Amanda Gibson
/// ORIGINAL DATE: 2024-01-21
/// NOTES: Returns the DFR for the location of waves/events based on the subset (subType) of the data
/// If subType is "specify" that means a different location is being used for different parameters
/// outType specifies which type of output it is (likely the name of a graph or table), which might have different
/// decision making about the subType that should be used for each parameter
///////////
function/DF returnGroupEventsDFR_bySubType(string groupName, string subType[, string param, string outType])
    STRUCT cellSummaryInfo cellSum
    fillStringsinCellSummaryInfo(cellSum)
    string passList = cellSum.passiveSeriesWaves + cellSum.passiveVarNames

    // If this is a passive parameter, always use all
    if(!paramIsDefault(param) && isInList(param, passList))
        subType = "all"
    endif
    
    DFREF groupDFR
    strswitch (subType)
        case "all":
            groupDFR = getGroupDF(groupName)
            if(dataFolderRefStatus(groupDFR)==0)
                createGroupDF(groupName)
                groupDFR = getGroupDF(groupName)
            endif
            break
        case "avg":
            groupDFR = getGroupForAvgDF(groupName)
            if(dataFolderRefStatus(groupDFR)==0)
                createGroupForAvgDF(groupName)
                groupDFR = getGroupForAvgDF(groupName)
            endif
            break
        case "limited":
            groupDFR = getGroupForAvgLimitedDF(groupName)
            if(dataFolderRefStatus(groupDFR)==0)
                createGroupForAvgLimitedDF(groupName)
                groupDFR = getGroupForAvgLimitedDF(groupName)
            endif
            break
        case "interval":
            groupDFR = getGroupForIntervalDF(groupName)
            if(dataFolderRefStatus(groupDFR)==0)
                createGroupForIntervalDF(groupName)
                groupDFR = getGroupForIntervalDF(groupName)
            endif
            break
        case "specify":
            string specSubType
            if(paramIsDefault(param))
                print "Did not specifiy param, defaulting to average"
                specSubType = "avg"
            else
                if(paramIsDefault(outType))
                    specSubType = getTypeStorageDF(param)
                else
                    specSubType = getTypeStorageDF(param, outType = outType)
                endif
            endif
            groupDFR = returnGroupEventsDFR_bySubType(groupName, specSubType)
            break
        default:
            groupDFR = getGroupDF(groupName)
            
            break
    endswitch
    return groupDFR
end
