# Supplementary material for: Early-Life Resource Scarcity in Mice Does Not Alter Adult Corticosterone or Preovulatory Luteinizing Hormone Surge Responses to Acute Psychosocial Stress
Source: eNeuro. 2024 Jul 26;11(7):ENEURO.0125-24.2024. doi: 10.1523/ENEURO.0125-24.2024 (PMC11287788; doi:10.1523/ENEURO.0125-24.2024)
Supplement: Extended Data — Zip file of custom code for PSC detection and analysis, ffmpeg recording of dam behavior, and R analysis. Download Extended Data, ZIP file. [file eneuro-11-ENEURO.0125-24.2024-s002.zip › PSC-analysis/AGG_vcEvents/0_panelStructure/AGG_12cellOutInterface.ipf]

function createCellOutTab(panelName, panelDFR, tabNum, panelSize)
    string panelName
    DFREF panelDFR
    variable tabNum
    STRUCT AGG_EventsPanelSizeInfo &panelSize

    string tabDisplays = ""

    createAllCellsOutputDF()
    DFREF cellsOutDFR = getAllCellsOutputDF()

    SetDataFolder cellsOutDFR
    Struct outputWaves outputWaves
    StructFill/SDFR = cellsOutDFR/AC=3 outputWaves
    
    edit /N=cellOutputTable /HIDE=(1) /K=1 /HOST=$panelName /W=(0.07, 0.1, 0.95, 0.93) cellName, groupName, groupName2, groupName3, sumTime, duration, sumFreq, pks, int, der, t50r, fwhm, decay9010, Rinput, RseriesSub, capa, holdingc, sumCount, decayTimes, tauFits, y0Fits, AFits, x0Fits
    tabDisplays += "cellOutputTable;"

    ModifyTable width(cellName) = 90, width(sumTime) = 50, format(sumTime)=7 // changed to only time  // Not sure why date/time isn't working with SetScale above, trying this
    ModifyTable showParts=126

    string tabControls = ""
    variable xPos, yPos
    [xPos, yPos] = xyRelPanel(0.07, 0.06, panelName = panelName)
    Button updateCellsOutButton, pos = {xPos, yPos}, size = {panelSize.buttonWidth, panelSize.buttonHeight}
    Button updateCellsOutButton, title = "Update table", proc = updateCellsOutProc
    tabControls += "updateCellsOutButton;"
    xPos += panelSize.buttonWidth * 1.5

    Button updateCellsOutButton_concat, pos = {xPos, yPos}, size = {panelSize.buttonWidth, panelSize.buttonHeight}
    Button updateCellsOutButton_concat, title = "Re-concat and update", proc = updateCellsOutProc, userdata="concat:1;"
    tabControls += "updateCellsOutButton_concat;"
    xPos += panelSize.buttonWidth * 1.5
    
    Button saveCellsOutButton, pos = {xPos, yPos}, size = {panelSize.buttonWidth, panelSize.buttonHeight}
    Button saveCellsOutButton, title = "Save table", proc = saveTableProc, userdata="tableName:cellOutputTable;" // add "fileName:fileNameHere;" if want something else as default
    tabControls += "saveCellsOutButton;"
    tabControls += "convertUnitsCheck;"
    // tabControls += "useAvgSubCheck;"
    // tabControls += "limitEventsPerCellCheck;"
    tabControls += "maxEventsPerCellVar;"
    tabControls += "intMaxEventsVar;"
    tabControls += "allDispRadio;avgDispRadio;limitedDispRadio;intervalDispRadio;specifyDispRadio;"
    addTabUserData(tabControls, tabNum)
    addDisplayUserData(tabDisplays, tabNum, panelName)
    

    SetDataFolder panelDFR
end
