# Supplementary material for: Early-Life Resource Scarcity in Mice Does Not Alter Adult Corticosterone or Preovulatory Luteinizing Hormone Surge Responses to Acute Psychosocial Stress
Source: eNeuro. 2024 Jul 26;11(7):ENEURO.0125-24.2024. doi: 10.1523/ENEURO.0125-24.2024 (PMC11287788; doi:10.1523/ENEURO.0125-24.2024)
Supplement: Extended Data — Zip file of custom code for PSC detection and analysis, ffmpeg recording of dam behavior, and R analysis. Download Extended Data, ZIP file. [file eneuro-11-ENEURO.0125-24.2024-s002.zip › PSC-analysis/AGG_vcEvents/0_panelStructure/AGG_13cellGraphInterface.ipf]

function createCellsGraphTab(panelName, panelDFR, tabNum, panelSize)
    string panelName
    DFREF panelDFR
    variable tabNum
    STRUCT AGG_EventsPanelSizeInfo &panelSize

    string tabDisplays = ""
    string tabControls = ""

    Display /W=(0.2, 0.07, 0.93, 0.95) /L/B /HOST=$panelName /HIDE=(1)
    RenameWindow #, groupCellsPlot
    tabDisplays += "groupCellsPlot;"

    tabControls += "parameterText;"
    tabControls += "analysisLB;"
    tabControls += "convertUnitsCheck;"

    Button saveCellsGroups, pos = {panelSize.xPosPnts, posRelPanel(0.9, "height", panelName = panelName)}, size = {panelSize.buttonWidth, panelSize.buttonHeight}, userdata="groupCellsPlot", proc = openSaveIntProc, title = "COPY or SAVE"
    tabControls += "saveCellsGroups;"
    tabControls += "allDispRadio;avgDispRadio;limitedDispRadio;intervalDispRadio;specifyDispRadio;"

    
    addTabUserData(tabControls, tabNum)
    addDisplayUserData(tabDisplays, tabNum, panelName)
end
