# Supplementary material for: Early-Life Resource Scarcity in Mice Does Not Alter Adult Corticosterone or Preovulatory Luteinizing Hormone Surge Responses to Acute Psychosocial Stress
Source: eNeuro. 2024 Jul 26;11(7):ENEURO.0125-24.2024. doi: 10.1523/ENEURO.0125-24.2024 (PMC11287788; doi:10.1523/ENEURO.0125-24.2024)
Supplement: Extended Data — Zip file of custom code for PSC detection and analysis, ffmpeg recording of dam behavior, and R analysis. Download Extended Data, ZIP file. [file eneuro-11-ENEURO.0125-24.2024-s002.zip › PSC-analysis/AGG_vcEvents/0_panelStructure/AGG_14GroupEventInterface.ipf]

// function createGroupEventTab(panelName, panelDFR, tabNum, panelSize)
//     string panelName
//     DFREF panelDFR
//     variable tabNum
//     STRUCT AGG_EventsPanelSizeInfo &panelSize

//     string tabDisplays = ""
//     string tabControls = ""

//     Display/W=(0.2, 0.07, 0.93, 0.95) /L/B /HOST=$panelName /HIDE=(1)
//     RenameWindow #, groupEventPlot
//     tabDisplays += "groupEventPlot;"

//     tabControls += "convertUnitsCheck;"
//     variable xPos = panelSize.xPosPnts, yPos = panelSize.yPosPnts
//     Button updateGroupEvents_byEvent, pos = {xPos, yPos}, size = {panelSize.buttonWidth, panelSize.buttonHeight}, proc = updateGroupEventsProc, title = "PLOT avg by event", userdata = "avgByEvent:1;"
//     tabControls += "updateGroupEvents_byEvent;"
//     yPos += panelsize.buttonHeight

//     Button updateGroupEvents_byCell, pos = {xPos, yPos}, size = {panelSize.buttonWidth, panelSize.buttonHeight}, proc = updateGroupEventsProc, title = "PLOT avg by cell avg", userdata = "avgByEvent:0;"
//     tabControls += "updateGroupEvents_byCell;"

//     Button saveGroupEvents, pos = {xPos, posRelPanel(0.9, "height", panelName = panelName)}, size = {panelSize.buttonWidth, panelSize.buttonHeight}, userdata="groupEventPlot", proc = openSaveIntProc, title = "COPY or SAVE"
//     tabControls += "saveGroupEvents;"

//     tabControls += "allDispRadio;avgDispRadio;limitedDispRadio;intervalDispRadio;specifyDispRadio;"

//     addTabUserData(tabControls, tabNum)
//     addDisplayUserData(tabDisplays, tabNum, panelName)
// end

function createGroupEventTab(panelName, panelDFR, tabNum, panelSize)
    string panelName
    DFREF panelDFR
    variable tabNum
    STRUCT AGG_EventsPanelSizeInfo &panelSize

    string tabDisplays = ""
    string tabControls = ""

    Display/W=(0.2, 0.07, 0.93, 0.95) /L/B /HOST=$panelName /HIDE=(1)
    RenameWindow #, groupEventPlot
    tabDisplays += "groupEventPlot;"

    tabControls += "convertUnitsCheck;"
    
    tabControls += "parameterText;"

    variable xPos = panelSize.xPosPnts, yPos = panelSize.yPosPnts + panelSize.buttonHeight

    createAllGroupsOutputDF()
    DFREF groupsGraphDFR = getAllGroupsOutputDF()

    
    Wave/T listWave, titleWave
    Wave selWave
    [listWave, titleWave, selWave] = makeGroupDisplayParamsWaves()

    ListBox paramListBox_group, mode = 1, pos = {xPos, yPos}, size = {panelSize.listBoxWidth, panelSize.listBoxHeight*.5}, listWave = titleWave, selWave = selWave
    ListBox paramListBox_group, proc=displayGroupParamsProc
    tabControls += "paramListBox_group;"

    yPos += panelSize.buttonHeight
    yPos += panelSize.listBoxHeight * 0.5

    runMakeGroupsParams()
    Wave/SDFR=groupsGraphDFR titleWave_params = titleWave_groupAvgParams, selWave_params = selWave_groupAvgParams
    ListBox paramListBox_groupParams, mode = 1, pos = {xPos, yPos}, size = {panelSize.listBoxWidth, panelSize.listBoxHeight * .5}, listWave = titleWave_params, selWave = selWave_params
    ListBox paramListBox_groupParams, proc=displayGroupParamsProc
    tabControls += "paramListBox_groupParams;"

    [listWave, titleWave, selWave] = makeGroupDisplayWaves()
    yPos += panelSize.buttonHeight + panelSize.listBoxHeight * .5
    ListBox paramListBox_whichGroup, mode = 1, pos = {xPos, yPos}, size = {panelSize.listBoxWidth, panelSize.listBoxHeight*.5}, listWave = titleWave, selWave = selWave
    ListBox paramListBox_whichGroup, proc=displayGroupParamsProc
    tabControls += "paramListBox_whichGroup;"


    yPos += panelSize.buttonHeight + panelSize.listBoxHeight * .5
    Button updateGroupAvgWavesButton, pos = {xPos, yPos}, size = {panelSize.buttonWidth, panelSize.buttonHeight}, proc = updateGroupAvgWavesProc, title = "Update group avg waves"
    tabControls += "updateGroupAvgWavesButton;"

    yPos += panelSize.buttonHeight * 1.1
    Button updateGroupDistWavesButton, pos = {xPos, yPos}, size = {panelSize.buttonWidth, panelSize.buttonHeight}, proc = updateGroupDistWavesProc, title = "Update group dist waves"
    tabControls += "updateGroupDistWavesButton;"
    
    yPos += panelSize.buttonHeight * 1.1
    Button updateGroupPropWavesButton, pos = {xPos, yPos}, size = {panelSize.buttonWidth, panelSize.buttonHeight}, proc = updateGroupPropWavesProc, title = "Update group prop waves"
    tabControls += "updateGroupPropWavesButton;"

    Button saveGroupEvents, pos = {xPos, posRelPanel(0.9, "height", panelName = panelName)}, size = {panelSize.buttonWidth, panelSize.buttonHeight}, userdata="groupEventPlot", proc = openSaveIntProc, title = "COPY or SAVE"
    tabControls += "saveGroupEvents;"

    tabControls += "allDispRadio;avgDispRadio;limitedDispRadio;intervalDispRadio;specifyDispRadio;"

    addTabUserData(tabControls, tabNum)
    addDisplayUserData(tabDisplays, tabNum, panelName)
end

function [wave/T listWave, wave/T titleWave, wave selWave] makeGroupDisplayParamsWaves()
    DFREF groupsGraphDFR = getAllGroupsOutputDF()

    DFREF currentDF = GetDataFolderDFR()
    SetDataFolder groupsGraphDFR

    STRUCT cellSummaryInfo cellSum
    fillStringsinCellSummaryInfo(cellSum)

    string listWaveNames = cellSum.groupDisplayListNameWaves
    string niceNames = cellSum.niceNames

    variable iWave = 0, addedWaves = 0
    make/O/N=0/T listWave, titleWave
    make/O/N=0 selWave
    for(iWave = 0; iWave < itemsInList(listWaveNames); iWave ++)
        string thisWaveName = StringFromList(iWave, listWaveNames)
        if(!stringmatch(thisWaveName, "startTimesW") & !stringmatch(thisWaveName, "passStartTimesW"))
            string thisNiceName = stringbykey(thisWaveName, niceNames)
            redimension/N=(addedWaves + 1) listWave, titleWave, selWave
            listWave[addedWaves] = thisWaveName
            titleWave[addedWaves] = thisNiceName
            addedWaves++
        endif
    endfor
    SetDataFolder currentDF
    return [listWave, titleWave, selWave]
end

function [wave/T listWave, wave/T titleWave, wave selWave] makeGroupDisplayWaves()
    DFREF groupsGraphDFR = getAllGroupsOutputDF()

    DFREF currentDF = GetDataFolderDFR()
    SetDataFolder groupsGraphDFR

    STRUCT cellSummaryInfo cellSum
    fillStringsinCellSummaryInfo(cellSum)

    string listWaveNames = "groupName;groupName2;groupName3;"
    string niceNames = "groupName:group 1;groupName2:group 2;groupName3:group 3;"

    variable iWave = 0, addedWaves = 0
    make/O/N=0/T listWave_group, titleWave_group
    make/O/N=0 selWave_group
    for(iWave = 0; iWave < itemsInList(listWaveNames); iWave ++)
        string thisWaveName = StringFromList(iWave, listWaveNames)
        if(!stringmatch(thisWaveName, "startTimesW") & !stringmatch(thisWaveName, "passStartTimesW"))
            string thisNiceName = stringbykey(thisWaveName, niceNames)
            redimension/N=(addedWaves + 1) listWave_group, titleWave_group, selWave_group
            listWave_group[addedWaves] = thisWaveName
            titleWave_group[addedWaves] = thisNiceName
            addedWaves++
        endif
    endfor
    SetDataFolder currentDF
    return [listWave_group, titleWave_group, selWave_group]
end


///////////
/// makeGroupsParamWaves
/// AUTHOR: Amanda Gibson
/// ORIGINAL DATE: 2024-01-21
/// EDITOR: Amanda Gibson
/// NOTES: 
/// Create the list wave, title wave, and select wave for the group display parameter waves
/// uses the CellSummaryInfo structure to get these waves and names
/// the dispType variable tells the function which field of the cellSummaryInfo structure
/// to get the liststring from
/// options are
/// - groupAvg - Different ways of calculating the group average
/// - dist - parameters available to show the distribution of events for the cell
///////////
function [wave/T listWave, wave/T titleWave, wave selWave] makeGroupsParamWaves([string dispType])
    if(paramIsDefault(dispType))
        dispType = "groupAvg"
    endif
    
    DFREF groupsGraphDFR = getAllGroupsOutputDF()

    DFREF currentDF = GetDataFolderDFR()
    SetDataFolder groupsGraphDFR

    STRUCT cellSummaryInfo cellSum
    fillStringsinCellSummaryInfo(cellSum)
    
    string listWaveNames = "", listWaveN, titleWaveN, selWaveN
    strswitch (dispType)
        case "groupAvg":
            listWaveNames = cellSum.groupAvgWaves
            listWaven = "listWave_groupAvgParams"
            titleWaven = "titleWave_groupAvgParams"
            selWaven = "selWave_groupAvgParams"
            break
        case "dist":
            listWaveNames = cellSum.avgByEventWaves
            listWaven = "listWave_distParams"
            titleWaven = "titleWave_distParams"
            selWaven = "selWave_distParams"
            break
        case "dist_dec":
            listWaveNames = cellSum.avgByEventWaves
            listWaven = "listWave_distParams"
            titleWaven = "titleWave_distParams"
            selWaven = "selWave_distParams"
            break
        default:
            listWaveNames = cellSum.groupAvgWaves
            listWaven = "listWave_seriesParams"
            titleWaven = "titleWave_seriesParams"
            selWaven = "selWave_seriesParams"
            break
    endswitch
    string niceNames = cellSum.niceNames

    variable iWave = 0, addedWaves = 0
    make/N=0/T/O groupsGraphDFR:$listWaveN/Wave=listWave
    make/N=0/T/O groupsGraphDFR:$titleWaveN/Wave=titleWave
    make/N=0/O groupsGraphDFR:$selWaveN/Wave=selWave
    for(iWave = 0; iWave < itemsInList(listWaveNames); iWave ++)
        string thisWaveName = StringFromList(iWave, listWaveNames)
        if(!stringmatch(thisWaveName, "startTimesW") & !stringmatch(thisWaveName, "passStartTimesW"))
            string thisNiceName = stringbykey(thisWaveName, niceNames)
            if(strlen(thisNiceName) == 0)
                print "missing nice name for", thisWaveName
            endif
            redimension/N=(addedWaves + 1) listWave, titleWave, selWave
            listWave[addedWaves] = thisWaveName
            titleWave[addedWaves] = thisNiceName
            addedWaves++
        endif
    endfor
    SetDataFolder currentDF
    return [listWave, titleWave, selWave]
end

function runMakeGroupsParams()
    [wave/T listWave, wave/T titleWave, wave selWave] = makeGroupsParamWaves(dispType = "groupAvg")
    [wave/T listWave, wave/T titleWave, wave selWave] = makeGroupsParamWaves(dispType = "dist")
end

function displayGroupParamsProc(LB_Struct) : ListboxControl
    STRUCT WMListboxAction &LB_Struct

    if(LB_Struct.eventcode == 2 || LB_Struct.eventcode == 4)
        DFREF groupsGraphDFR = getAllGroupsOutputDF()

        string selDisplay = getSelectedItem("paramListBox_group", hostName = LB_Struct.win)
        if(StringMatch(selDisplay, "distribution plot") || StringMatch(selDisplay, "decimated dist plot"))
            Wave/T/SDFR=groupsGraphDFR titleWave = titleWave_distParams
            Wave/SDFR=groupsGraphDFR selWave = selWave_distParams
        else
            if(stringmatch(selDisplay, "group avg events"))
                Wave/T/SDFR=groupsGraphDFR titleWave = titleWave_groupAvgParams
                Wave/SDFR=groupsGraphDFR selWave = selWave_groupAvgParams
            else
                make/O/N=0/T groupsGraphDFR:blankTitle/Wave=titleWave
                make/O/N=0 groupsGraphDFR:blankSel/Wave=selWave
            endif
        endif
        ListBox paramListBox_groupParams, listWave = titleWave, selWave = selWave
        displayGroupParams()
    endif
    return 0
end

///////////
/// updateGroupAvgWavesProc
/// AUTHOR: Amanda Gibson
/// ORIGINAL DATE: 2024-01-21
/// NOTES: 
///////////
function updateGroupAvgWavesProc(B_Struct) :ButtonControl
    STRUCT WMButtonAction & B_Struct
    if(B_Struct.eventcode == 2)
        updateGroupAvgWaves(avgByEvent = 1, avgOrNAvg = "avg")
        updateGroupAvgWaves(avgByEvent = 1, avgOrNAvg = "nAvg")
        updateGroupAvgWaves(avgByEvent = 0, avgOrNAvg = "avg")
        updateGroupAvgWaves(avgByEvent = 0, avgOrNAvg = "nAvg")
    endif
    return 0
end


function updateGroupAvgWaves([variable avgByEvent, string avgOrNAvg])
    if(ParamIsDefault(avgByEvent))
        avgByEvent = 1
    endif
    if(paramIsDefault(avgOrNAvg))
        avgOrNAvg = "avg"
    endif

    DFREF allCellsDFR = getAllCellsOutputDF()
    Wave/T/SDFR=allCellsDFR groupNames = groupName

    Wave/T uniqueGroups = getUniqueGroups(groupNames)
    variable iGroup = 0, numGroups = numpnts(uniqueGroups)

    for(iGroup = 0; iGroup<numGroups;iGroup++)
        string groupName = uniqueGroups[iGroup]

        calcAvgEventForGroup(groupName, avgByEvent = avgByEvent)
    endfor
end

///////////
/// updateGroupDistWavesProc
/// AUTHOR: Amanda Gibson
/// ORIGINAL DATE: 2024-01-21
/// NOTES: 
///////////
function updateGroupDistWavesProc(B_Struct) :ButtonControl
    STRUCT WMButtonAction & B_Struct
    if(B_Struct.eventcode == 2)
        [string groupWN, string groupLabel] = getSelectedGroup()
        
        DFREF cellsOutDFR = getAllCellsOutputDF()
        Wave/SDFR=cellsOutDFR groupWave = $groupWN
        if(!WaveExists(groupWave))
            print "updateGroupDistWavesProc: Couldn't find selected group wave. Defaulting to groupName"
            Wave/SDFR=cellsOutDFR groupWave = groupName 
        endif

        makeAllSubtypeDistWaves(groupWave = groupWave)
    endif
    return 0
end

///////////
/// updateGroupPropWavesProc
/// AUTHOR: Amanda Gibson
/// ORIGINAL DATE: 2024-01-21
/// NOTES: 
///////////
function updateGroupPropWavesProc(B_Struct) :ButtonControl
    STRUCT WMButtonAction & B_Struct
    if(B_Struct.eventcode == 2)
        [string groupWN, string groupLabel] = getSelectedGroup()
        
        DFREF cellsOutDFR = getAllCellsOutputDF()
        Wave/SDFR=cellsOutDFR groupWave = $groupWN
        if(!WaveExists(groupWave))
            print "updateGroupPropWavesProc: Couldn't find selected group wave. Defaulting to groupName"
            Wave/SDFR=cellsOutDFR groupWave = groupName 
        endif

        makeAllSubtypePropWaves(groupWave = groupWave)
    endif
    return 0
end

function displayGroupParams()
    string dispType, dispTypeLabel
    [dispType, dispTypeLabel] = getSelectedDisplay_groupSum()
    string paramWN, paramLabel
    [paramWN, paramLabel] = getSelectedParam_groupSum(dispType = dispType)

    string subType = getSelectedDispType()

    string displayHost = "AGG_events#groupEventPlot"
    clearDisplay(displayHost)

    STRUCT cellSummaryInfo cellSum
    fillStringsinCellSummaryInfo(cellSum)

    DFREF groupsGraphDFR = getAllGroupsOutputDF()

    strswitch (dispType)
        case "groupAvg":
            // strswitch (subType)
            //     case "all":
            //         print "For displaying the average trace, resorting to default, not all events"
            //         subType = "specify" // so only have to change default in getTypeStorageDF
            //         break
            //     case "interval":
            //         print "For displaying the average trace, resorting to default, not intervals subset"
            //         subType = "specify" // so only have to change default in getTypeStorageDF
            //         break
            //     default:
                    
            //         break
            // endswitch
            
            // DFREF groupDFR = returnCellEventsDFR_bySubType(cellName, subType, param = dispType, outType = "cellAvgDisplay")

            // if(dataFolderRefStatus(groupDFR)==0)
            //     return 0
            // endif

            // Wave/SDFR=groupDFR thisWave = $dispType
            // if(!WaveExists(thisWave))
            //     print "displayGroupParams: couldn't find wave to plot", dispType
            //     return 0
            // endif
            // duplicate/O thisWave, cellSumDFR:cellSumTrace/Wave=sumWave

            // AppendToGraph/W=$displayHost sumWave
            // if(stringmatch(dispType,"cellAvgEvent"))
            //     Label/W=$displayHost left, "current"
            // else
            //     Label/W=$displayHost left, "normalized current"
            // endif
            // Label/W=$displayHost bottom, "elapsed time"
            // ModifyGraph/W=$displayHost rgb(cellSumTrace) = (0,0,0)
            // ModifyGraph/W=$displayHost gfSize=14
            // SetAxis/A/E=3/W=$displayHost bottom
            // SetAxis/A/E=3/W=$displayHost left
            // return 0    

            strswitch (paramLabel)
                case "avg by cell":
                    plotAvgEventForGroups(avgByEvent = 0, displayName = displayHost, avgOrNAvg = "avg")
                    
                    break
                case "norm avg by cell":
                    plotAvgEventForGroups(avgByEvent = 0, displayName = displayHost, avgOrNAvg = "nAvg")
                    
                    break
                case "avg by event":
                    plotAvgEventForGroups(avgByEvent = 1, displayName = displayHost, avgOrNAvg = "avg")
                    break
                case "norm avg by event":
                    plotAvgEventForGroups(avgByEvent = 1, displayName = displayHost, avgOrNAvg = "nAvg")
                    break
                default:
                    
                    break
            endswitch
            break
        case "dist":
            [string groupWN, string groupLabel] = getSelectedGroup()
        
            DFREF cellsOutDFR = getAllCellsOutputDF()
            Wave/SDFR=cellsOutDFR groupWave = $groupWN
            if(!WaveExists(groupWave))
                print "updateGroupDistWavesProc: Couldn't find selected group wave. Defaulting to groupName"
                Wave/SDFR=cellsOutDFR groupWave = groupName 
            endif

            // add xmaxes from an entry on the panel
            // 2024-01-22 - testing
            string xMaxes = "peaks:-2.5e-10;der:-2.25e-7;fwhm:0.03;t50r:0.0025;int:10;"
            Wave/Wave distWaves = displayGroupDists(paramWN, groupWave = groupWave, subType = subType, displayHost = displayHost, clearHost = 1, xmaxes = xmaxes)
            if(numpnts(distWaves) == 2)
                Wave wave0 = distWaves[0], wave1 = distWaves[1]
                if(waveExists(wave0) && waveExists(wave1))
                    StatsKSTest/Z/Q distWaves[0], distWaves[1]
                    Wave W_KSResults
                    DFREF groupsGraphDFR = getAllGroupsOutputDF()
                    duplicate/O W_KSResults, groupsGraphDFR:$(paramWN + "_KS_"+ groupWN)/Wave=KS_results
                    KillWindow/Z KS_results
                    AGG_makeTable(78, 20, 100, 60, "KS_results")
                    AppendToTable KS_results.ld
                    // Only works if AGG_Events window is brought to the front
                    // DoWindow/F AGG_Events
                    // ModifyControl/Z paramListBox_groupParams activate, win = AGG_Events
                endif
            endif
            return 0
            break
        case "dist_dec":
            [groupWN, groupLabel] = getSelectedGroup()
        
            DFREF cellsOutDFR = getAllCellsOutputDF()
            Wave/SDFR=cellsOutDFR groupWave = $groupWN
            if(!WaveExists(groupWave))
                print "updateGroupDistWavesProc: Couldn't find selected group wave. Defaulting to groupName"
                Wave/SDFR=cellsOutDFR groupWave = groupName 
            endif

            // add xmaxes from an entry on the panel
            // 2024-01-22 - testing
            xMaxes = "peaks:-2.5e-10;der:-2.25e-7;fwhm:0.03;t50r:0.0025;int:10;"
            Wave/Wave distWaves = displayGroupDists(paramWN, groupWave = groupWave, subType = subType, displayHost = displayHost, clearHost = 1, decimate = 1, xmaxes = xmaxes)
            
            if(numpnts(distWaves) == 2)
                Wave wave0 = distWaves[0], wave1 = distWaves[1]
                if(waveExists(wave0) && waveExists(wave1))
                    StatsKSTest/Z/Q distWaves[0], distWaves[1]
                    Wave W_KSResults
                    DFREF groupsGraphDFR = getAllGroupsOutputDF()
                    duplicate/O W_KSResults, groupsGraphDFR:$(paramWN + "_KS_"+ groupWN)/Wave=KS_results
                    KillWindow/Z KS_results
                    AGG_makeTable(78, 20, 100, 60, "KS_results")
                    AppendToTable KS_results.ld
                    ModifyControl/Z paramListBox_groupParams activate, win = AGG_Events
                endif
            endif
            return 0
            break
        default:
            
            break
    endswitch
end

function [string groupWN, string groupLabel] getSelectedGroup()
    DFREF groupsGraphDFR = getAllGroupsOutputDF()

    ControlInfo /W=AGG_Events paramListBox_whichGroup
    variable selParamRow = V_Value
    // print V_value, "selected row"

    Wave/T/SDFR=groupsGraphDFR listWave_group, titleWave_group
    groupWN = ""
    groupLabel = ""
    if(selParamRow < numpnts(titleWave_group))
        groupWN = listWave_group[selParamRow]
        groupLabel = titleWave_group[selParamRow]
    endif   

    return [groupWN, groupLabel]
end

function [string paramWN, string paramLabel] getSelectedDisplay_groupSum()
    DFREF groupsGraphDFR = getAllGroupsOutputDF()


    ControlInfo /W=AGG_Events paramListBox_group
    variable selParamRow = V_Value
    // print V_value, "selected row"

    Wave/T/SDFR=groupsGraphDFR listWave, titleWave
    paramWN = ""
    paramLabel = ""
    if(selParamRow < numpnts(titleWave))
        paramWN = listWave[selParamRow]
        paramLabel = titleWave[selParamRow]
    endif   

    return [paramWN, paramLabel]
end

function [string paramWN, string paramLabel] getSelectedParam_groupSum([string dispType])
    if(paramIsDefault(dispType))
        dispType = "groupAvg"
    endif
    
    DFREF groupsGraphDFR = getAllGroupsOutputDF()


    string listWaveN, titleWaveN, selWaveN
    strswitch (dispType)
        case "groupAvg":
            listWaven = "listWave_groupAvgParams"
            titleWaven = "titleWave_groupAvgParams"
            selWaven = "selWave_groupAvgParams"
            break
        case "dist":
            listWaven = "listWave_distParams"
            titleWaven = "titleWave_distParams"
            selWaven = "selWave_distParams"
            break
        case "dist_dec":
            listWaven = "listWave_distParams"
            titleWaven = "titleWave_distParams"
            selWaven = "selWave_distParams"
            break
        default:
            listWaven = "listWave_groupAvgParams"
            titleWaven = "titleWave_groupAvgParams"
            selWaven = "selWave_groupAvgParams"
            break
    endswitch

    ControlInfo /W=AGG_Events paramListBox_groupParams
    variable selParamRow = V_Value
    // print V_value, "selected row"

    Wave/T/SDFR=groupsGraphDFR listWave = $listWaveN, titleWave=$titleWaveN
    paramWN = ""
    paramLabel = ""
    if(selParamRow < numpnts(titleWave))
        paramWN = listWave[selParamRow]
        paramLabel = titleWave[selParamRow]
    endif   

    return [paramWN, paramLabel]
end
