# Supplementary material for: Early-Life Resource Scarcity in Mice Does Not Alter Adult Corticosterone or Preovulatory Luteinizing Hormone Surge Responses to Acute Psychosocial Stress
Source: eNeuro. 2024 Jul 26;11(7):ENEURO.0125-24.2024. doi: 10.1523/ENEURO.0125-24.2024 (PMC11287788; doi:10.1523/ENEURO.0125-24.2024)
Supplement: Extended Data — Zip file of custom code for PSC detection and analysis, ffmpeg recording of dam behavior, and R analysis. Download Extended Data, ZIP file. [file eneuro-11-ENEURO.0125-24.2024-s002.zip › PSC-analysis/AGG_vcEvents/0_panelStructure/AGG_1infoTabInterface.ipf]

function createCellInfoTab(hostName, tabNum, panelSize)
    string hostName
    variable tabNum
    STRUCT AGG_EventsPanelSizeInfo &panelSize

    string name_wn = "cellName"
    string seriesNames_wn = "Events_series"
    string group_wn = "groupName"
    string group_wn2 = "groupName2"
    string group_wn3 = "groupName3"
    string pass1_wn = "passive1"
    string pass2_wn = "passive2"

    string tabControls = ""
    string tabDisplays = ""

    // Create a cell info table
    edit /N=cellInfoTable /HIDE=(0) /K=1 /HOST=$hostName /W=(0.1, panelSize.top, 0.28, panelSize.bottom)
    tabDisplays += "cellInfoTable;"

    // Make waves for cell info table
    string infoTableTextWaves = "cellName;groupName;groupName2;groupName3"

    variable iWaveName = 0
    variable numTextWaves = itemsInList(infoTableTextWaves)
    string nameWave = ""

    for(iWaveName = 0; iWaveName < numTextWaves; iWaveName++)
        nameWave = StringFromList( iWaveName, infoTableTextWaves )
        if(! WaveExists( $nameWave ))
            make/T/O $nameWave
        endif
        AppendToTable /W = $hostName#cellInfoTable $nameWave
    endfor

    ModifyTable autosize={0, 0, -1, 0, 10}

    variable xPos = posRelPanel(0.3, "width", panelName = hostName)
    
    variable yPos = panelSize.yPosPnts, buttonHeight = panelSize.buttonHeight
    TitleBox cellNamesText pos = {xPos, yPos}, title = "Cells:", frame=0, fstyle=1, size = {panelSize.buttonWidth, panelSize.buttonHeight}, anchor = LB
    tabControls += "cellNamesText;"
    yPos += buttonHeight
    Make /B /O cellSelWave = 0
    
    ListBox cellListBox, mode=1, listwave=$name_wn, selwave=cellSelWave, pos={xPos, yPos}, size={panelSize.listBoxWidth,panelSize.listBoxHeight*1.8}, proc = getSeriesInfo_LBproc
    tabControls += "cellListBox;"
    yPos += panelSize.listBoxHeight*1.9
    Button removeBlankCells, pos = {xPos, yPos}, size = {panelSize.buttonWidth, panelSize.buttonHeight}, title = "Remove Blank Cells", proc=removeBlankCellsProc
    tabControls += "removeBlankCells;"
    yPos += buttonHeight
    
    Button updateCells, pos = {xPos, yPos}, size = {panelSize.buttonWidth, panelSize.buttonHeight}, title = "Update Cell Names", proc=updateCellNamesListProc
    tabControls += "updateCells;"

    addTabUserData(tabControls, tabNum)
    addDisplayUserData(tabDisplays, tabNum, hostName)
    // Series info table is re-created each time a cell is selected in the cellListBox_tabx
end
