# Supplementary material for: Early-Life Resource Scarcity in Mice Does Not Alter Adult Corticosterone or Preovulatory Luteinizing Hormone Surge Responses to Acute Psychosocial Stress
Source: eNeuro. 2024 Jul 26;11(7):ENEURO.0125-24.2024. doi: 10.1523/ENEURO.0125-24.2024 (PMC11287788; doi:10.1523/ENEURO.0125-24.2024)
Supplement: Extended Data — Zip file of custom code for PSC detection and analysis, ffmpeg recording of dam behavior, and R analysis. Download Extended Data, ZIP file. [file eneuro-11-ENEURO.0125-24.2024-s002.zip › PSC-analysis/AGG_vcEvents/0_panelStructure/AGG_3detectInterface.ipf]

function createDetectionTab(panelName, tabNum, panelSize)
    string panelName
    variable tabNum
    STRUCT AGG_EventsPanelSizeInfo &panelSize

    string tabNumStr = num2str(tabNum)
    string tabControls = "", alwaysHidetabControls = "", tabDisplays = ""

    createevDetectDF()
    DFREF evDetectDFR = getevDetectDF()
    DFREF panelDFR = getEventsPanelDF()

    variable yPos = panelSize.yPosPnts

    string name_wn = "cellName"
    TitleBox cellNamesTextDetect pos = {panelSize.xPosPnts, yPos}, title = "Select a cell:", frame=0, fstyle=1, size = {panelSize.buttonWidth, panelSize.buttonHeight}, anchor = LB//, fixedSize = 1, anchor = LB
    tabControls += "cellNamesTextDetect;"
    Make /B /O evDetectDFR:cellSelWave = 0
    // Cell Select Listbox

    yPos += panelSize.buttonHeight
    ListBox cellListBoxDetect, mode=1, listwave = panelDFR:$name_wn, selwave=evDetectDFR:cellSelWave, pos={panelSize.xPosPnts, yPos}, size={panelSize.listBoxWidth, panelSize.listBoxHeight}, proc = updateDetectSeriesListProc
    tabControls += "cellListBoxDetect;"

    yPos += panelSize.listBoxHeight
    TitleBox seriesNamesTextDetect pos = {panelSize.xPosPnts, yPos}, title = "Select a series:", frame=0, fstyle=1, size = {panelSize.buttonWidth, panelSize.buttonHeight}, anchor = LB
    tabControls += "seriesNamesTextDetect;"
    // Series Select Listbox
    string selCellSeriesWN = "selCellSeries"
    if(! WaveExists(evDetectDFR:$selCellSeriesWN))
        make/T/O evDetectDFR:$selCellSeriesWN
    else
        ControlInfo cellListBoxDetect
        variable selectedCellNum = V_Value
        WAVE/T cellNames = panelDFR:cellName
        if(selectedCellNum < numpnts(cellNames))
            string selectedCell = cellNames[selectedCellNum]
            // print selectedCell
            updateSeriesWave_detect(selectedCell)
        endif
    endif

    string selSeriesWN = "selSeries"
    if(! WaveExists(evDetectDFR:$selSeriesWN))
        make/O evDetectDFR:$selSeriesWN
    endif

    yPos += panelSize.buttonHeight
    ListBox seriesListBoxDetect, mode=4, listwave = evDetectDFR:$selCellSeriesWN, selwave = evDetectDFR:$selSeriesWN, pos = {panelSize.xPosPnts, yPos}, size = {panelSize.listBoxWidth, panelSize.listBoxHeight}//, proc = updateDetectAnalysisListProc
    tabControls += "seriesListBoxDetect;"

    yPos += panelSize.listBoxHeight
    Button addSeriesToDetectButton, pos = {panelSize.xPosPnts, yPos}, size = {panelSize.buttonWidth, panelSize.buttonHeight}, proc = addCellSeriesToDetectProc, title = "Add to Detect Waves"
    tabControls += "addSeriesToDetectButton;"

    // check if blast panel exists
    // prompt to close blast panel

    DFREF currentDF = GetDataFolderDFR()

    SetDataFolder root:
    // SetDataFolder evDetectDFR // If do this and set explicitly before all of the analysis procs, it could work, but probably easier to leave it as root, since that's where things will search

    string thisSubPanel = "DetectPanel0"
    // string/g detectpanel=panelName+"#"+thisSubPanel
    string/g detectpanel=panelName
    // string/g detectpanel=panelName

    SVAR/Z bpname = blastpanel
    if( SVAR_Exists( bpname ) )
        // doWindow/F $bpname
        // if(V_Flag == 1)
        //     print "PLEASE CLOSE BLASTPANEL" // If change name to current table, might happen anyways
        // //     abort
        // else
            bpname = detectpanel 
        // endif
    else
        string/g bpname = detectpanel 
        string/g blastpanel = detectpanel
    endif

    //variable /g g_nav2event = 0
    variable MAXABFFILES=256, MAXSWEEPS=999, MAXIMPORTWAVES=999
    variable/g gpredsmooth=11,gdsmooth=1,gdthresh=10,gdmin_dur=0.5,gdmax_dur=5,gdpwin=2
    variable/g gdetectsign=-1
    variable/g gboffset=2,gbdur=5,gpthresh=5,gpsmooth=3
    variable/g gathresh=1,gawin=10
    variable/g gtdur=200,gtoffset=10
    variable /g gavecut=1000
    variable/g gxmin1=0,gxmax1=120, gymin1=0,gymax1=1
    variable /g gxmin2=0,gxmax2=120, gymin2=0,gymax2=1
    variable /g g_autopass=0

    STRUCT		analysisParameters 		myParameterStruct
    // default settings for detection
    myParameterStruct.dPreDerivativeSmoothPoints	=		gpredsmooth
    myParameterStruct.dThreshold_pA_ms			=		gdthresh
    myParameterStruct.dMaxWidth_ms			=		gdmax_dur
    myParameterStruct.dMinWidth_ms				=		gdmin_dur
    myParameterStruct.dSmoothPoints				=		gdsmooth
    myParameterStruct.peakWindowSearch_ms		=		gdpwin
    myParameterStruct.peakSign					=		gdetectsign
    myParameterStruct.peakThreshold_pA			=		gpthresh
    myParameterStruct.peakSmoothPoints			=		gpsmooth
    myParameterStruct.areaThreshold_pA_ms		=		gathresh
    myParameterStruct.areaWindow_ms			=		gawin
    myParameterStruct.baseOffset_ms				=		2
    myParameterStruct.baseDuration_ms			=		5
    myParameterStruct.traceDuration_ms			=		50
    myParameterStruct.traceOffset_ms				=		10
    myParameterStruct.averageCutoff_pA			=		0.1
    myParameterStruct.scale1[0]					=		gxmin1
    myParameterStruct.scale1[1]					=		gxmax1
    myParameterStruct.scale1[2]					=		gymin1
    myParameterStruct.scale1[3]					=		gymax1
    myParameterStruct.scale2[0]					=		gxmin2
    myParameterStruct.scale2[1]					=		gxmax2
    myParameterStruct.scale2[2]					=		gymin2
    myParameterStruct.scale2[3]					=		gymax2

        // PauseUpdate; Silent 1		// building window...
        // 20170615 updates for igor7
        variable p_xpos = panelSize.left, p_ypos = 60, p_dx = 710, p_dy = 650
        // NewPanel /K=1/W=(0.2, 0.07, 1, 0.98)/N=$thisSubPanel/Host=$panelName/HIDE=(1)
        // SetWindow $detectpanel //, hook(myhook)=detectWinHook

        // variable col0start=0.1,col1start=0.4, col2start = 0.7, col3start=0.8
        // variable rowstart=0.1, rowinc=0.07,bw1=0.2,bw2=0.3
        variable col0start=panelSize.xPosPnts + posRelPanel(0.35, "width", panelName = panelName)
        variable col1start=panelSize.xPosPnts + posRelPanel(0.55, "width", panelName = panelName) 
        variable col2start =panelSize.xPosPnts + posRelPanel(0.75, "width", panelName = panelName)
        variable col3start=panelSize.xPosPnts + posRelPanel(0.85, "width", panelName = panelName)

        variable paramWidth = panelSize.buttonWidth, paramWidthRel = panelSize.buttonWidthRel
        variable reduceParamHeight = posRelPanel(panelSize.buttonHeightRel/5, "height", panelName = panelName)
        // print "reduceParamHeight", reduceParamHeight, "should be about 3"
        variable paramHeight = panelSize.buttonHeight - reduceParamHeight
        variable paramCol0start=panelSize.xPosPnts + posRelPanel(0.34, "width", panelName = panelName)
        variable paramCol0StartRel = panelSize.xPos + 0.34
        variable colBufferRel = paramWidthRel/25, colBuffer = posRelPanel(colBufferRel, "width", panelName = panelName)
        // print "colBuffer", colBuffer, "should be about 4"
        variable paramCol1start= paramCol0start + (paramWidth + colBuffer) * 1
        variable paramCol1startRel= paramCol0startRel + (paramWidthRel + colBufferRel) * 1
        
        variable paramCol2start= paramCol0start + (paramWidth + colBuffer) * 2
        variable paramCol2startRel= paramCol0startRel + (paramWidthRel + colBufferRel) * 2

        variable paramCol3start= paramCol0start + (paramWidth + colBuffer) * 3
        variable paramCol3startRel= paramCol0startRel + (paramWidthRel + colBufferRel) * 3

        variable rowstart=panelSize.yPosPnts, rowstartRel = panelSize.yPos

        variable rowinc=panelSize.buttonHeight, rowIncRel = panelSize.buttonHeightRel, bw1=panelSize.buttonWidth,bw2=panelSize.buttonWidth
        variable verytop = panelSize.yPosPnts

        string detectWN = "ImportListWave"
        make/T/O/N=(MAXIMPORTWAVES,1) ImportListWave
        string detectSelWN = "ImportSelWave"
        make/O/B/U/N=(MAXIMPORTWAVES,1,2) ImportSelWave

        importselwave[][][1]=0
        importlistwave= ""

        variable colBoxStart = panelSize.xPosPnts + posRelPanel(0.17, "width", panelName = panelName)

        yPos = verytop
        TitleBox importTitle title="Detect Waves", pos={colBoxStart,yPos}, frame=0, fstyle=1, size = {panelSize.buttonWidth, panelSize.buttonHeight}, anchor = LB
        yPos += panelSize.buttonHeight
        tabControls += "importTitle;"

        ListBox importfileList, proc=importfilelistboxproc_AGG, mode=4, pos={colBoxStart,yPos},size={panelSize.listBoxWidth, panelSize.listBoxHeight * 1.5}, listwave=ImportListwave, selwave=importselwave
        ListBox importfilelist, userdata(listwn)="ImportListWave", userdata(selwn)="ImportSelWave"
        tabControls += "importFileList;"

        yPos += panelSize.listBoxHeight *1.5

        Button selAllDetectWaves, proc = AGG_selectAllPress_Events, pos = {colBoxStart, yPos}, size = {panelSize.buttonWidth, panelSize.buttonHeight}, title = "Select All", userdata = "df:root;selwave:ImportSelWave"
        tabControls += "selAllDetectWaves;"

        yPos += panelSize.buttonHeight
        Button removeDetectWaves, proc = AGG_RemoveSelWavesProc, pos = {colBoxStart, yPos}, size = {panelSize.buttonWidth, panelSize.buttonHeight}, title = "Remove Selected", userdata = "selwave:ImportSelWave;listwave:ImportListWave;dfSelWave:root;dfDelWave:root;clearAnal:1;"
        tabControls += "removeDetectWaves;"

        Button GUI,pos={col0start, verytop},size={bw1,rowinc},proc=InitializeGUIProc,title="GUI"
        alwaysHidetabControls += "GUI;"

        variable buttonrow=posRelPanel(0.8, "height", panelName = panelName) //605
        variable  clearButtonX=col3start, clearButtonY= posRelPanel(0.8, "height", panelName = panelName), tcinc=panelSize.buttonHeight*0.05 //600,tcinc=32

        variable crap=5
        // set up detection parameter handling
        SetVariable deriv_Presmooth, pos={paramCol0start,rowstart},size={paramWidth, paramHeight},title="Deriv. Pre-smooth (points)"
        tabControls += "deriv_Presmooth;"
        SetVariable deriv_Presmooth,limits={0,1000,1},value= gpredsmooth
        SetVariable deriv_thresh,pos={paramCol0start,rowstart+rowinc},size={paramWidth, paramHeight},title="Deriv. Threshold (pA/ms)"
        tabControls += "deriv_thresh;"
        // deriv thresh label color
        SetVariable deriv_thresh,limits={-inf,inf,0.1},value= gdthresh, proc=testingsetvar,labelBack=(65535,0,0)
        
        SetVariable deriv_max_dur,pos={paramCol0start,rowstart+rowinc*2},size={paramWidth, paramHeight},title="Deriv. Max. Width (ms)"
        SetVariable deriv_max_dur,limits={0,1000,0.2},value= gdmax_dur	
        tabControls += "deriv_max_dur;"
        SetVariable deriv_min_dur,pos={paramCol0start,rowstart+rowinc*3},size={paramWidth, paramHeight},title="Deriv. Min. Width (ms)"
        tabControls += "deriv_min_dur;"
        SetVariable deriv_min_dur,limits={0,1000,0.2},value= gdmin_dur
        SetVariable deriv_smooth,pos={paramCol1start,rowstart+rowinc*0},size={paramWidth, paramHeight},title="Deriv. Smoothing (points) "
        tabControls += "deriv_smooth;"
        SetVariable deriv_smooth,limits={0,1000,1},value= gdsmooth
        SetVariable dp_window,pos={paramCol1start,rowstart+rowinc*1},size={paramWidth, paramHeight},title="Window search (ms)"
        tabControls += "dp_window;"
        SetVariable dp_window,limits={0,inf,1},value= gdpwin
        
        SetVariable peak_sign,pos={paramCol1start,rowstart+rowinc*2},size={paramWidth, paramHeight},title="Peak sign"
        tabControls += "peak_sign;"
        SetVariable peak_sign,limits={-1,1,1},value= gdetectsign
        SetVariable peak_thresh,pos={paramCol1start,rowstart+rowinc*3},size={paramWidth, paramHeight},title="Peak threshold (pA)"
        tabControls += "peak_thresh;"
        // peak thresh label color	
        SetVariable peak_thresh,limits={0,inf,1},value= gpthresh, proc=testingsetvar,labelBack=(3,52428,1)
        
        SetVariable peak_smth_pts,pos={paramCol2start,rowstart+rowinc*0},size={paramWidth, paramHeight},title="Peak Smoothing (points)"
        tabControls += "peak_smth_pts;"
        SetVariable peak_smth_pts,limits={0,1000,1},value= gpsmooth
        SetVariable peak_a_thresh,pos={paramCol2start,rowstart+rowinc*1},size={paramWidth, paramHeight},title="Area threshold (pA*ms)"
        tabControls += "peak_a_thresh;"
        SetVariable peak_a_thresh,limits={0,inf,1},value= gathresh
        SetVariable peak_a_win,pos={paramCol2start,rowstart+rowinc*2},size={paramWidth, paramHeight},title="Area Window (ms)"
        tabControls += "peak_a_win;"
        SetVariable peak_a_win limits={0,inf,1},value= gawin
        SetVariable peak_a_win title="Area Window (ms)"
            
        SetVariable base_offset,pos={paramCol2start,rowstart+rowinc*3},size={paramWidth,paramHeight},title="Baseline offset (ms)"
        tabControls += "base_offset;"
        // baseline offset label color	
        SetVariable base_offset,limits={0,inf,1},value= gboffset,labelback=(16385,35088,50000, 30000)
        
        SetVariable base_dur,pos={paramCol3start,rowstart+rowinc*0},size={paramWidth,paramHeight},title="Baseline duration (ms)"
        tabControls += "base_dur;"
        SetVariable base_dur,limits={0,inf,1},value= gbdur //,labelback=(0,0,65535)
        SetVariable trace_dur,pos={paramCol3start,rowstart+rowinc*1},size={paramWidth,paramHeight},title="Trace duration (ms)"
        tabControls += "trace_dur;"
        SetVariable trace_dur,limits={0,inf,10},value= gtdur
        SetVariable trace_base_dur,pos={paramCol3start,rowstart+rowinc*2},size={paramWidth,paramHeight},title="Trace offset (ms)"
        tabControls += "trace_base_dur;"
        SetVariable trace_base_dur,limits={0,inf,10},value= gtoffset
        SetVariable trace_ave_cutoff,pos={paramCol3start,rowstart+rowinc*3},size={paramWidth,paramHeight},title="Ave cutoff (pA)"
        tabControls += "trace_ave_cutoff;"
        SetVariable trace_ave_cutoff,limits={0,inf,1},value= gavecut
        
        Button detect,pos={paramCol0start,rowstart+rowinc*4},size={bw2,panelSize.buttonHeight},proc=DetectButtonProc_AGG,title="detect"
        Button detect, userdata="df:root;detect:"+detectWN
        tabControls += "detect;"
        //	Button makeWave,pos={col0start,rowstart+rowinc*9},size={90,20},proc=makeWaveButtonProc,title="make wave"
        CheckBox autoMan,pos={col0start,rowstart+rowinc*9},size={117,20},title="Auto Detection?",value=1
        // tabControls += "autoMan;"
        alwaysHidetabControls += "autoMan;" // Probably don't want to turn this off, makes you confirm each event in a loop
        CheckBox displayPlots,pos={col0start,rowstart+rowinc*10},size={117,20},title="Display Plots?",value=0
        // tabControls += "displayPlots;"
        alwaysHidetabControls += "displayPlots;" // AGG - Haven't investigated what all these can do, so not including yet
        CheckBox saveWaves,pos={col0start,rowstart+rowinc*11},size={117,20},title="Save Waves?",value=0
        alwaysHidetabControls += "saveWaves;" // This doesn't seem to do anything anymore

        variable rangeRowY = rowstart + rowinc * 4
        Button alignPlots, pos={paramCol2start, rangeRowY},size={paramWidth,panelSize.buttonHeight}, proc=AlignPlotsProc,title="align"
        tabControls += "alignPlots;"
        //	Button RedrawPlots, pos={col0start, rowstart+rowinc*13},size={90,20}, proc=RedrawPlotsProc,title="redraw"
        //	Button BringGUI, pos={col0start, rowstart+rowinc*23},size={90,20}, proc=BringGUIProc,title="bring GUI"
        Button ImportEventSettings, pos={col0start, rowstart+rowinc*13},size={bw2,20}, proc=ImportEventSettingsProc,title="import settings"		
        alwaysHidetabControls += "ImportEventSettings;"
        Button ExportEventSettings, pos={col0start, rowstart+rowinc*14},size={bw2,20}, proc=ExportEventProc,title="export settings"
        alwaysHidetabControls += "ExportEventSettings;"

        variable displayTop = rowstartRel + rowIncRel * 5
        Display/Host = $panelName/W=(paramCol0startRel, displayTop, paramCol2startRel - colBufferRel, .98) /N=AnalysisGraph1
        tabDisplays += "AnalysisGraph1;"
        
        Display/Host = $panelName/W=(paramCol2startRel, displayTop, paramCol3startRel + paramWidthRel, .98) /N=AnalysisGraph2
        tabDisplays += "AnalysisGraph2;"

        // AGG - 20220123 - even though not used for this panel, keep to create waves
        // that are referenced as consequences of other functions
        
        // set up interface for display of results

            // make/o/t/n=(20,1) resultswave 
            make/o/t/n=(1,1) resultswave 
            make/U/O/N=(1,1,2) resultsSelWave

            make/o/t/n=(2,1) plottypeswave 
            // make/o/t/n=(10,1) plottypeswave 
            make/U/O/N=(2,1,2) plottypesSelWave

            // resultswave[0]="absolute peak"
            // resultswave[1]="relative peak"
            // resultswave[2]="peak time"
            // resultswave[3]="derivative"
            // resultswave[4]="derivative time"
            // resultswave[5]="interval"
            // resultswave[6]="baseline"
            // resultswave[7]="baseline time"
            // resultswave[8]="fwhm"
            // resultswave[9]="10to90decay"
            // resultswave[10]="tau"
            // resultswave[11]="risetime"
            // resultswave[12]="area"
            resultswave[0]="events"
            // resultswave[14]="event average"
            // resultswave[15]="normalized average"

            // plottypeswave[0]="xy"
            // plottypeswave[1]="prob dist"
            // plottypeswave[2]="histogram"
            plottypeswave[0]="wave intrinsic"
            // plottypeswave[4]="time course"
            plottypeswave[1]="CEREBRO"
            // plottypeswave[6]="KS"
            // plottypeswave[7]="summary table"
            // plottypeswave[8]="result(s) table(s)"

            resultsselwave=0
            plottypesselwave=0

            variable thisListBoxHeight = posRelPanel(0.28, "height", panelName = panelName)
            
            ListBox resultsList, proc=resultsListProc,mode=4, pos={col2start,rowstart + rowinc},size={panelSize.listBoxWidth, thisListBoxHeight}, listwave=resultswave, selwave=resultsselwave
            alwaysHidetabControls += "resultsList;"
            TitleBox resultstitle title="analysis for display", pos={col2start,rowstart},frame=0
            alwaysHidetabControls += "resultstitle;"

            ListBox plottypesList, proc=plottypesListProc,mode=4, pos={col2start,rowstart+4*rowinc+thisListBoxHeight},size={panelSize.listBoxWidth, thisListBoxHeight}, listwave=plottypeswave, selwave=plottypesselwave
            alwaysHidetabControls += "plotTypesList;"
            TitleBox plottypestitle title="plot types", pos={col2start,rowstart+3*rowinc+thisListBoxHeight},frame=0
            alwaysHidetabControls += "plotTypesTitle;"
            
            button plot, pos={col1start, rowstart+rowinc*13}, size={bw1,panelSize.buttonHeight}, proc=plotButtonProc_AGG, title="Plot!", userdata="df:root;detect:"+detectWN+";selDetect:"+detectSelWN
            alwaysHidetabControls += "plot;"

    //v3 20060413 add free window buttons and other controls to top of blastpanel
    variable buttonStart=col1start,buttondx=panelSize.buttonHeight,setdx=panelSize.buttonHeight,sizex=panelSize.buttonHeight,sizey=panelSize.buttonHeight
    button analysisWin1butt, pos={buttonstart,verytop}, size={buttondx, buttondx}, proc=analwin_AGG,title="1",fcolor=(48896,59904,65280)
    // tabControls += "analysisWin1butt;"
    alwaysHidetabControls += "analysisWin1butt;"
    checkbox activeAnalysisWin1, disable=0,pos={buttonstart+buttondx,verytop},size={buttondx/2, buttondx/2},value=0,mode=0,proc=checkprocAAwin,title=""
    // tabControls += "activeAnalysisWin1;"
    alwaysHidetabControls += "activeAnalysisWin1;"
    button analysisWin2butt, pos={buttonstart+buttondx+setdx,verytop}, size={buttondx, buttondx}, proc=analwin_AGG,title="2",fcolor=(65280,65280,48896)
    // tabControls += "analysisWin2butt;"
    alwaysHidetabControls += "analysisWin2butt;"
    checkbox activeAnalysisWin2, disable=0,pos={buttonstart+2*buttondx+setdx,verytop},size={10,10},value=0,mode=0,proc=checkprocAAwin,title=""
    // tabControls += "activeAnalysisWin2;"
    alwaysHidetabControls += "activeAnalysisWin2;"
    // 2022-01-16 - AGG - Let these exist for the sake of old procedures, but don't show them

    variable rangestart=paramCol3start,rangedx= paramWidth / 2.5
    SetVariable scale1xmin, pos={rangestart, rangeRowY},size={rangedx,buttondx},title="xmin",limits={0,10000,1},value= gxmin1
    tabControls += "scale1xmin;"
    SetVariable scale1xmax, pos={rangestart+rangedx, rangeRowY},size={rangedx,buttondx},title="xmax",limits={0,10000,1},value= gxmax1
    tabControls += "scale1xmax;"
    button getrange, pos={rangestart+2*rangedx+1, rangeRowY}, size={buttondx*1.6,buttondx}, proc=getrangeproc_AGG,title="Get"
    tabControls += "getrange;"

    addTabUserData(tabControls, tabNum)
    addTabUserData(alwaysHidetabControls, NaN)
    addDisplayUserData(tabDisplays, tabNum, panelName)

    // SetActiveSubWindow $(panelName)
    SetDataFolder currentDF
end

// function updateDetectAnalysisListProc(LB_Struct) : ListboxControl
//     STRUCT WMListboxAction &LB_Struct

//     if(LB_Struct.eventcode == 2 || LB_Struct.eventcode == 4)
//         DFREF panelDFR = getEventsPanelDF()
//         DFREF evDetectDFR = getEvDetectDF()

//         variable selectedSeriesNum = LB_Struct.row
//         WAVE/T seriesNames = evDetectDFR:selCellSeries
//         if(selectedSeriesNum < numpnts(seriesNames))
//             // print "detect analysis list"
//             // addSelectedSeriesToDetect() // change to a button and multiselect later
//         endif
//     endif
//     return 0
// end


// function PlotButtonProc_AGG(B_Struct) : ButtonControl
// 	STRUCT WMButtonAction &B_Struct

// 	if (B_Struct.eventcode == 2)
//         print "plot user data", B_Struct.userdata
// 		string whichDF = stringbykey("df", B_Struct.userdata)
// 		string detectListWN = stringbykey("detect", B_Struct.userdata)
// 		string selDetectListWN = stringbykey("selDetect", B_Struct.userdata)
//         DFREF dfr
//         strswitch (whichDF)
//             case "panel":
//                 dfr = getEventsPanelDF()
//                 break
//             case "evDetect":
//                 dfr = getEvDetectDF()
//                 break
//             case "root":
//                 dfr = root:
//                 break
//             default:
//                 dfr = getEventsPanelDF()
//         endswitch

//         // print detectListWN

//         Wave/SDFR=dfr /Z /T detectW = $detectListWN
//         Wave/SDFR=dfr /Z /B selDetectW = $selDetectListWN

//         print "detect", detectW, "sel", selDetectW

// 		detectEventsPlots(detectW, selDetectW)
// 	endif
// end

// function detectEventsPlots(detectWaves, selDetectWaves)
//     wave/T detectWaves
//     Wave/B selDetectWaves
//     string myplottype=""

// 	// nasty way to access these list boxes!
// 	WAVE/Z rsw=resultsselwave // 0/1 to indicate if a wave has been selected
// 	WAVE/Z/T rw=resultswave // This is all of the waves in the analysis for display list box. Exists globally
// 	WAVE/Z/T ptw=plottypeswave
// 	WAVE/Z ptsw=plottypesselwave

// 	variable	iwave=0,nwaves = dimsize(selDetectWaves,0),iparam=0
// 	variable iplot=0,nplots = dimsize(ptw,0)
// 	variable iresult=0,nresults = dimsize(rw,0)
// 	variable awave=0, nawaves=dimsize(detectWaves,0)
// 	variable icount=0
// 	string extension="",waven="",prefix="",eventwavename="",timebase="", ptemp = ""

//     // print "in detectEventsPlots", detectWaves
	
// 	do //loops over "analysis for display" selections
// 		if(rsw[iresult]==1)
// 			print "result wave:",rw[iresult]

// 			for(iwave=0;iwave<nwaves;iwave+=1)  // potentially loop over all selected waves
// 				if(selDetectWaves[iwave]==1)
// 					prefix=""
// 					extension=""
// 					strswitch(rw[iresult])
// 					case "absolute peak":
// 						extension = "_pk2"
// 						break
// 					case "relative peak":
// 						extension = "_pks"
// 						break
// 					case "peak time":
// 						extension = "_ptb"
// 						break
// 					case "interval":
// 						extension = "_int"
// 						break
// 					case "derivative":
// 						extension="_der"
// 						break
// 					case "area":
// 						extension="_area"
// 						break
// 					case "events":
// 						prefix = "e_"
// 						break
// 					case "event average":
// 						prefix=""
// 						extension="_ave"
// 						break
// 					case "normalized average":
// 						prefix=""
// 						extension="_nave"
// 						break		
// 					case "risetime":
// 						prefix=""
// 						extension="_t50r"
// 						break		
// 					case "10to90decay":
// 						prefix=""
// 						extension="_1090d"
// 						break
// 					case "fwhm":
// 						prefix=""
// 						extension="_fwhm"
// 						break
// 					default:
// 						extension="_garbage"
// 						break
// 					endswitch
		
// 					// loop over plot types
// 					for(iplot=0;iplot<nplots;iplot+=1)
// 						if(ptsw[iplot]==1)
// 							// for each analyzed wave, generate plot
// 							strswitch(ptw[iplot])
							
// 							case "wave intrinsic":
// 								print "creating wave intrinsic plot**",ptw[iplot],"**",detectWaves[iwave],rw[iresult]
// 								//for(awave=0;awave<nawaves;awave+=1)
// 									awave = iwave
//                                     print "wi", detectWaves[awave]
// 									if(waveexists($removequotes(detectWaves[awave])))
// 		//										WAVE lw = $removequotes(detectWaves[awave])
// 										if(stringmatch(prefix,"e_"))
// 		//											eventwavename = prefix+removequotes(detectWaves[awave]) +"_0"
// 		//											print "eventwavename: ",eventwavename
// 		//											wavenavigator(eventwavename)
// 		// now use navigator2	
// 											eventwavename = removequotes(detectWaves[awave])
//                                             print "eventwavename", eventwavename
// 											navigator2(eventwavename)
		
// 										else
// 											eventwavename = removequotes(detectWaves[awave])+extension
// 											print eventwavename
// 											if(waveexists($eventwavename))
// 												WAVE ave_wave=$eventwavename
// 												strswitch(extension)
// 												case "_ave":
// 													if(stringmatch(listmatch(winlist("*",";",""),"average"),""))
// 														display/N=average ave_wave
// 													else
// 														appendtograph/W=average ave_wave
// 													endif
// 													ModifyGraph rgb=(0,0,0)
// 													break
// 												case "_nave":
// 													if(stringmatch(listmatch(winlist("*",";",""),"naverage"),""))
// 														display/N=naverage ave_wave
// 													else
// 														appendtograph/W=naverage ave_wave
// 													endif
// 													ModifyGraph rgb=(0,0,0)
// 													break
// 												endswitch												
// 											else
// 												print "IN WAVE INTRINSIC, no averaged wave!"
// 												//abort
// 											endif
// 										endif
// 									else
// 										print "In waveintrinsic:  cannot find wave!",detectWaves[awave]
// 									endif
// 								//endfor
// 								rainbow()
// 								break
// 							case "CEREBRO":
// 								panelmaker()
// 								iplot = inf
// 								awave = inf
// 								iresult = inf
// 								abort
// 								break
// 							default:
// 								print "no plot type detected**",ptw[iplot],"**",prefix
// 								if(stringmatch(ptw[iplot],"time course"))
// 									print "success?**",ptw[iplot],"**"
// 								else 
// 									print "**",ptw[iplot],"**","time course","**"
// 								endif
// 								abort
// 								break
// 							endswitch 
// 						endif
// 					endfor // loop over plots
// 				endif // if iwave is selected
// 			endfor  //loop over every wave in importlistwave list box, loop over iwave
// 		endif // analysis / result selected for plot
// 		iresult+=1
// 	while(iresult<nresults) // loop over iresult
// 	return 0
// end


// Function DetectButtonProc_AGG(ctrlName) : ButtonControl
// 	String ctrlName
// 	String waven, commandstring
// 	ControlInfo importfilelist
// 	wave/T w=$s_value
// variable iwave=0, nwaves=DimSize(w, 0 )
// waven =w[iwave]
// //print waven,waveexists($removequotes(waven))
// do

// 	derivdetectp2(waven)

// 	iwave+=1
// 	waven = w[iwave]
// 	print waven,waveexists($removequotes(waven))

// while((iwave<nwaves)&&waveexists($removequotes(waven)))

// // refreshing intervals to reflect continuity with vary burst window and shuffle
// refreshIntervals() // 20170911 :: first event had no interval and was equal to zero (!)
// //now event 0 has interval between event 0 and event 1

// End
