# Supplementary material for: Early-Life Resource Scarcity in Mice Does Not Alter Adult Corticosterone or Preovulatory Luteinizing Hormone Surge Responses to Acute Psychosocial Stress
Source: eNeuro. 2024 Jul 26;11(7):ENEURO.0125-24.2024. doi: 10.1523/ENEURO.0125-24.2024 (PMC11287788; doi:10.1523/ENEURO.0125-24.2024)
Supplement: Extended Data — Zip file of custom code for PSC detection and analysis, ffmpeg recording of dam behavior, and R analysis. Download Extended Data, ZIP file. [file eneuro-11-ENEURO.0125-24.2024-s002.zip › PSC-analysis/AGG_vcEvents/0_panelStructure/AGG_4confirmationInterface.ipf]

function createConfirmationTab(panelName, tabNum, panelSize)
    string panelName
    variable tabNum
    STRUCT AGG_EventsPanelSizeInfo &panelSize

    string tabControls = ""
    string tabDisplays = ""

    tabControls += "cellNamesText_series;cellListBox_series;seriesNamesText_series;seriesListBox_series;"

    variable ypos = panelSize.yPosPnts + panelSize.listBoxHeight*2 + panelSize.buttonHeight*2
    Button showWaveIntrinsic, pos = {panelSize.xPosPnts, ypos}, size = {panelSize.buttonWidth, panelSize.buttonHeight}
    Button showWaveIntrinsic, title = "Wave Intrinsic", proc = plotWaveIntrinsicProc
    tabControls += "showWaveIntrinsic;"

    ypos += panelSize.buttonHeight
    Button showCerebro, pos = {panelSize.xPosPnts, ypos}, size = {panelSize.buttonWidth, panelSize.buttonHeight}
    Button showCerebro, title = "CEREBRO - for sel'd cell", proc = plotCerebroProc
    tabControls += "showCerebro;"
    ypos += panelSize.buttonHeight
    Button recheckAvgList, pos = {panelSize.xPosPnts, ypos}, size = {panelSize.buttonWidth, panelSize.buttonHeight}
    Button recheckAvgList, title = "Rescan events for avg", proc = recheckAvgListProc
    tabControls += "recheckAvgList;"
    ypos += panelSize.buttonHeight
    Button showAvgList, pos = {panelSize.xPosPnts, ypos}, size = {panelSize.buttonWidth, panelSize.buttonHeight}
    Button showAvgList, title = "Show avg event and list", proc = showAvgListAndAvgEventProc
    tabControls += "showAvgList;"

    // Detection controls
        tabControls += "deriv_Presmooth;"
        tabControls += "deriv_thresh;"	
        tabControls += "deriv_max_dur;"
        tabControls += "deriv_min_dur;"
        tabControls += "deriv_smooth;"
        tabControls += "dp_window;"
        tabControls += "peak_sign;"
        tabControls += "peak_thresh;"
        tabControls += "peak_smth_pts;"
        tabControls += "peak_a_thresh;"
        tabControls += "peak_a_win;"
        tabControls += "base_offset;"
        tabControls += "base_dur;"
        tabControls += "trace_dur;"
        tabControls += "trace_base_dur;"
        tabControls += "trace_ave_cutoff;"
    // end detection controls

    DFREF confirmDF = getEvConfirmDF()
    if(DataFolderRefStatus(confirmDF) == 0)
        createEvConfirmDF()
        confirmDF = getEvConfirmDF()
    endif

    DFREF currentDF = GetDataFolderDFR()

    SetDataFolder confirmDF

    variable/g gpredsmooth=11,gdsmooth=1,gdthresh=10,gdmin_dur=0.5,gdmax_dur=5,gdpwin=2
    variable/g gdetectsign=-1
    variable/g gboffset=2,gbdur=5,gpthresh=5,gpsmooth=3
    variable/g gathresh=1,gawin=10
    variable/g gtdur=200,gtoffset=10
    variable /g gavecut=1000
    variable/g gxmin1=0,gxmax1=120, gymin1=0,gymax1=1
    variable /g gxmin2=0,gxmax2=120, gymin2=0,gymax2=1
    variable /g g_autopass=0

    STRUCT analysisParamsFromNVARS confirmParams
    StructFill/AC=1/SDFR=confirmDF confirmParams

    variable p_xpos = panelSize.left, p_ypos = 60, p_dx = 710, p_dy = 650
    variable col0start=panelSize.xPosPnts + posRelPanel(0.35, "width", panelName = panelName)
    variable col1start=panelSize.xPosPnts + posRelPanel(0.55, "width", panelName = panelName) 
    variable col2start =panelSize.xPosPnts + posRelPanel(0.75, "width", panelName = panelName)
    variable col3start=panelSize.xPosPnts + posRelPanel(0.85, "width", panelName = panelName)

    variable paramWidth = panelSize.buttonWidth
    variable paramHeight = panelSize.buttonHeight - 3
    variable paramCol0start=panelSize.xPosPnts + posRelPanel(0.34, "width", panelName = panelName)
    variable paramCol1start= paramCol0start + (paramWidth + 4) * 1
    variable paramCol2start= paramCol0start + (paramWidth + 4) * 2
    variable paramCol3start= paramCol0start + (paramWidth + 4) * 3

    variable rowstart=posRelPanel(0.5, "height", panelName = panelName)

    variable rowinc=panelSize.buttonHeight,bw1=panelSize.buttonWidth,bw2=panelSize.buttonWidth

    variable  clearButtonX=col3start, clearButtonY= posRelPanel(0.8, "height", panelName = panelName), tcinc=panelSize.buttonHeight*0.05 //600,tcinc=32

    TitleBox confirmTitleBox pos = {paramCol0start, rowstart - rowinc}, title = "Parameters for Selected Cell:", frame=0, fstyle=1
    tabControls += "confirmTitleBox;"
    
    // TitleBox updateParamsInfo pos = {paramCol1start, rowstart - rowinc}, title = "U:", frame=0, fstyle=1, fsize = 12
    // tabControls += "updateParamsInfo;"

    Button updateDetectParams pos = {paramCol0start, rowstart - rowinc * 3.5}, size={bw2,panelSize.buttonHeight*2}, title = "Update detect params\nw/ cell vals", proc = updateDetectParams
    tabControls += "updateDetectParams;"

    // set up detection parameter handling
    String tabControlsNoEdit = ""
    SetVariable conf_deriv_Presmooth, pos={paramCol0start,rowstart},size={paramWidth, paramHeight},title="Deriv. Pre-smooth (points)"
    tabControls += "conf_deriv_Presmooth;"
    tabControlsNoEdit += "conf_deriv_Presmooth;"
    SetVariable conf_deriv_Presmooth,limits={0,1000,1},value= gpredsmooth, disable = 2 
    SetVariable conf_deriv_thresh,pos={paramCol0start,rowstart+rowinc},size={paramWidth, paramHeight},title="Deriv. Threshold (pA/ms)"
    tabControls += "conf_deriv_thresh;"
    tabControlsNoEdit += "conf_deriv_thresh;"
    // deriv thresh label color
    SetVariable conf_deriv_thresh,limits={-inf,inf,0.1},value= gdthresh, proc=testingsetvar,labelBack=(65535,0,0)
    
    SetVariable conf_deriv_max_dur,pos={paramCol0start,rowstart+rowinc*2},size={paramWidth, paramHeight},title="Deriv. Max. Width (ms)"
    SetVariable conf_deriv_max_dur,limits={0,1000,0.2},value= gdmax_dur	
    tabControls += "conf_deriv_max_dur;"
    tabControlsNoEdit += "conf_deriv_max_dur;"
    SetVariable conf_deriv_min_dur,pos={paramCol0start,rowstart+rowinc*3},size={paramWidth, paramHeight},title="Deriv. Min. Width (ms)"
    tabControls += "conf_deriv_min_dur;"
    tabControlsNoEdit += "conf_deriv_min_dur;"
    SetVariable conf_deriv_min_dur,limits={0,1000,0.2},value= gdmin_dur
    SetVariable conf_deriv_smooth,pos={paramCol1start,rowstart+rowinc*0},size={paramWidth, paramHeight},title="Deriv. Smoothing (points) "
    tabControls += "conf_deriv_smooth;"
    tabControlsNoEdit += "conf_deriv_smooth;"
    SetVariable conf_deriv_smooth,limits={0,1000,1},value= gdsmooth
    SetVariable conf_dp_window,pos={paramCol1start,rowstart+rowinc*1},size={paramWidth, paramHeight},title="Window search (ms)"
    tabControls += "conf_dp_window;"
    tabControlsNoEdit += "conf_dp_window;"
    SetVariable conf_dp_window,limits={0,inf,1},value= gdpwin
    
    SetVariable conf_peak_sign,pos={paramCol1start,rowstart+rowinc*2},size={paramWidth, paramHeight},title="Peak sign"
    tabControls += "conf_peak_sign;"
    tabControlsNoEdit += "conf_peak_sign;"
    SetVariable conf_peak_sign,limits={-1,1,1},value= gdetectsign
    SetVariable conf_peak_thresh,pos={paramCol1start,rowstart+rowinc*3},size={paramWidth, paramHeight},title="Peak threshold (pA)"
    tabControls += "conf_peak_thresh;"
    tabControlsNoEdit += "conf_peak_thresh;"
    // peak thresh label color	
    SetVariable conf_peak_thresh,limits={0,inf,1},value= gpthresh, proc=testingsetvar,labelBack=(3,52428,1)
    
    SetVariable conf_peak_smth_pts,pos={paramCol2start,rowstart+rowinc*0},size={paramWidth, paramHeight},title="Peak Smoothing (points)"
    tabControls += "conf_peak_smth_pts;"
    tabControlsNoEdit += "conf_peak_smth_pts;"
    SetVariable conf_peak_smth_pts,limits={0,1000,1},value= gpsmooth
    SetVariable conf_peak_a_thresh,pos={paramCol2start,rowstart+rowinc*1},size={paramWidth, paramHeight},title="Area threshold (pA*ms)"
    tabControls += "conf_peak_a_thresh;"
    tabControlsNoEdit += "conf_peak_a_thresh;"
    SetVariable conf_peak_a_thresh,limits={0,inf,1},value= gathresh
    SetVariable conf_peak_a_win,pos={paramCol2start,rowstart+rowinc*2},size={paramWidth, paramHeight},title="Area Window (ms)"
    tabControls += "conf_peak_a_win;"
    tabControlsNoEdit += "conf_peak_a_win;"
    SetVariable conf_peak_a_win limits={0,inf,1},value= gawin
    SetVariable conf_peak_a_win title="Area Window (ms)"
        
    SetVariable conf_base_offset,pos={paramCol2start,rowstart+rowinc*3},size={paramWidth,paramHeight},title="Baseline offset (ms)"
    tabControls += "conf_base_offset;"
    tabControlsNoEdit += "conf_base_offset;"
    // baseline offset label color	
    SetVariable conf_base_offset,limits={0,inf,1},value= gboffset,labelback=(16385,35088,50000, 30000) //172, 242, 242
    
    SetVariable conf_base_dur,pos={paramCol3start,rowstart+rowinc*0},size={paramWidth,paramHeight},title="Baseline duration (ms)"
    tabControls += "conf_base_dur;"
    tabControlsNoEdit += "conf_base_dur;"
    SetVariable conf_base_dur,limits={0,inf,1},value= gbdur //,labelback=(0,0,65535)
    
    // Use from detect tab here
    SetVariable conf_trace_dur,pos={paramCol3start,rowstart+rowinc*1},size={paramWidth,paramHeight},title="Trace duration (ms)"
    tabControls += "conf_trace_dur;"
    tabControlsNoEdit += "conf_trace_dur;"
    SetVariable conf_trace_dur,limits={0,inf,10},value= gtdur
    SetVariable conf_trace_base_dur,pos={paramCol3start,rowstart+rowinc*2},size={paramWidth,paramHeight},title="Trace offset (ms)"
    tabControls += "conf_trace_base_dur;"
    tabControlsNoEdit += "conf_trace_base_dur;"
    SetVariable conf_trace_base_dur,limits={0,inf,10},value= gtoffset
    
    SetVariable conf_trace_ave_cutoff,pos={paramCol3start,rowstart+rowinc*3},size={paramWidth,paramHeight},title="Ave cutoff (pA)"
    tabControls += "conf_trace_ave_cutoff;"
    tabControlsNoEdit += "conf_trace_ave_cutoff;"
    SetVariable conf_trace_ave_cutoff,limits={0,inf,1},value= gavecut


    SetDataFolder currentDF

    variable xPos
    xPos = panelSize.xPosPnts
    xPos += panelSize.buttonWidth * 1.1

    ypos = posRelPanel(0.5, "height", panelName = panelName) - rowinc

    variable placeHolderCheck = 0
    CheckBox cellDetectConfirmCheck, pos = {xPos, yPos}, size = {panelSize.buttonWidth, panelSize.buttonHeight}, title="Confirmed detection", value = placeHolderCheck
    tabControls += "cellDetectConfirmCheck;"

    addTabUserData(tabControls, tabNum)
    addTabUserData_forNoEdit(tabControlsNoEdit, tabNum)
    // addDisplayUserData(tabDisplays, tabNum, panelName)
end

structure analysisParamsFromNVARS
    NVAR gpredsmooth, gdsmooth, gdthresh, gdmin_dur, gdmax_dur, gdpwin
    NVAR gdetectsign, gboffset, gbdur, gpthresh, gpsmooth
    NVAR gathresh, gawin, gtdur, gtoffset, gavecut
    NVAR gxmin1, gxmax1, gymin1, gymax1
    NVAR gxmin2, gxmax2, gymin2, gymax2
    NVAR g_autopass
endstructure
