# Supplementary material for: Early-Life Resource Scarcity in Mice Does Not Alter Adult Corticosterone or Preovulatory Luteinizing Hormone Surge Responses to Acute Psychosocial Stress
Source: eNeuro. 2024 Jul 26;11(7):ENEURO.0125-24.2024. doi: 10.1523/ENEURO.0125-24.2024 (PMC11287788; doi:10.1523/ENEURO.0125-24.2024)
Supplement: Extended Data — Zip file of custom code for PSC detection and analysis, ffmpeg recording of dam behavior, and R analysis. Download Extended Data, ZIP file. [file eneuro-11-ENEURO.0125-24.2024-s002.zip › PSC-analysis/AGG_vcEvents/0_panelStructure/AGG_5seriesInterface.ipf]

function createSeriesControls(panelName, panelDFR, panelSize)
    string panelName
    DFREF panelDFR
    STRUCT AGG_EventsPanelSizeInfo &panelSize

    string name_wn = "cellName"
    TitleBox cellNamesText_series pos = {panelSize.xPosPnts, panelSize.yPosPnts}, title = "Select a cell:", frame=0, fstyle=1, size = {panelSize.buttonWidth, panelSize.buttonHeight}, anchor = LB
    
    Make /B /O cellSelWave_series = 0
    // Cell Select Listbox
    ListBox cellListBox_series, mode=1, listwave = $name_wn, selwave=cellSelWave_series, pos={panelSize.xPosPnts, panelSize.yPosPnts + panelSize.buttonHeight}, size={panelSize.listBoxWidth, panelSize.listBoxHeight}, proc = selectedCellListProc_series

    TitleBox seriesNamesText_series pos = {panelSize.xPosPnts, panelSize.yPosPnts + panelSize.listBoxHeight + panelSize.buttonHeight}, title = "Select a series:", frame=0, fstyle=1, size = {panelSize.buttonWidth, panelSize.buttonHeight}, anchor = LB
    // Series Select Listbox
    string selCellSeriesWN = "selCellSeries"
    if(! WaveExists($selCellSeriesWN))
        make/T/O $selCellSeriesWN
    endif

    string selSeriesWN = "selSeries"
    if(! WaveExists($selSeriesWN))
        make/O $selSeriesWN
    endif

    ListBox seriesListBox_series, mode=1, listwave = $selCellSeriesWN, selwave = $selSeriesWN, pos = {panelSize.xPosPnts, panelSize.yPosPnts + panelSize.listBoxHeight + panelSize.buttonHeight*2}, size = {panelSize.listBoxWidth, panelSize.listBoxHeight}, proc = selectedSeriesListProc_series
end
