# Supplementary material for: Early-Life Resource Scarcity in Mice Does Not Alter Adult Corticosterone or Preovulatory Luteinizing Hormone Surge Responses to Acute Psychosocial Stress
Source: eNeuro. 2024 Jul 26;11(7):ENEURO.0125-24.2024. doi: 10.1523/ENEURO.0125-24.2024 (PMC11287788; doi:10.1523/ENEURO.0125-24.2024)
Supplement: Extended Data — Zip file of custom code for PSC detection and analysis, ffmpeg recording of dam behavior, and R analysis. Download Extended Data, ZIP file. [file eneuro-11-ENEURO.0125-24.2024-s002.zip › PSC-analysis/AGG_vcEvents/0_rawData/AGG_rawData1_display.ipf]

function updateRawDataGraph(string cellName, variable seriesNum[, string panelName])
    if(paramIsDefault(panelName))
        panelName = "AGG_Events"
    endif

    string seriesWaveName = buildSeriesWaveName(cellName, seriesNum)

    DFREF evDetectDFR = getEventsDetectWavesDF(cellName)

    if(DataFolderRefStatus(evDetectDFR)!=0)
        DFREF waveDFR = evDetectDFR
    else
        DFREF waveDFR = root:
    endif

    Wave/SDFR=waveDFR rawWave = $seriesWaveName

    DFREF rawDFR = getEventsRawDataDF()

    string rawDataGraph = panelName + "#rawData"
    if(WinType(rawDataGraph)==1)
        clearDisplay(rawDataGraph)
        if(WaveExists(rawWave))
            ControlInfo/W=$panelName smoothWave
            variable smoothWave = V_value
            string traceN = seriesWaveName
            if(smoothWave)
                string smoothWN = seriesWaveName+"_smth"
                traceN = smoothWN
                Duplicate/O rawWave, evDetectDFR:$smoothWN
                Wave/SDFR=evDetectDFR rawWave = $smoothWN
                Smooth/B 9, rawWave
            endif

            AppendToGraph/W=$rawDataGraph rawWave
            ModifyGraph/W=$rawDataGraph rgb($traceN)=(0,0,0)

            ControlInfo/W=$panelName scaleCheck
            variable useScale = V_value

            if(useScale)
                NVAR/SDFR=rawDFR startTime, duration, yMin, yRange
                if(NumType(startTime)==0 && numType(duration)==0)
                    variable endTime = startTime + duration
                    SetAxis/W=$rawDataGraph bottom startTime, endTime
                endif
                if(NumType(yMin)==0 && numType(yRange)==0)
                    variable yMinScale, yRangeScale
                    yMinScale = yMin * 1e-12
                    yRangeScale = yRange * 1e-12
                    SetAxis/W=$rawDataGraph left yMinScale, yMinScale+yRangeScale
                endif
            else
                SetAxis/W=$rawDataGraph/A/E=3 bottom
                SetAxis/W=$rawDataGraph/A/E=3 left
            endif
        endif
    endif
end
