# Supplementary material for: Early-Life Resource Scarcity in Mice Does Not Alter Adult Corticosterone or Preovulatory Luteinizing Hormone Surge Responses to Acute Psychosocial Stress
Source: eNeuro. 2024 Jul 26;11(7):ENEURO.0125-24.2024. doi: 10.1523/ENEURO.0125-24.2024 (PMC11287788; doi:10.1523/ENEURO.0125-24.2024)
Supplement: Extended Data — Zip file of custom code for PSC detection and analysis, ffmpeg recording of dam behavior, and R analysis. Download Extended Data, ZIP file. [file eneuro-11-ENEURO.0125-24.2024-s002.zip › PSC-analysis/AGG_vcEvents/0_rawData/AGG_tabProcs_rawData.ipf]

function updateRawGraphProc (B_Struct) : ButtonControl
	STRUCT WMButtonAction &B_Struct

    string panelName = B_Struct.win
    if(B_Struct.eventCode == 2)
        string selCell
        variable selSeries, validCell, prevPassives, prevDetection
        [selCell, selSeries, validCell, prevPassives, prevDetection]  = getInfoAboutSelectedSeries(panelName = panelName)
        updateRawDataGraph(selCell, selSeries, panelName = panelName)
    endif
end
