# Supplementary material for: Early-Life Resource Scarcity in Mice Does Not Alter Adult Corticosterone or Preovulatory Luteinizing Hormone Surge Responses to Acute Psychosocial Stress
Source: eNeuro. 2024 Jul 26;11(7):ENEURO.0125-24.2024. doi: 10.1523/ENEURO.0125-24.2024 (PMC11287788; doi:10.1523/ENEURO.0125-24.2024)
Supplement: Extended Data — Zip file of custom code for PSC detection and analysis, ffmpeg recording of dam behavior, and R analysis. Download Extended Data, ZIP file. [file eneuro-11-ENEURO.0125-24.2024-s002.zip › PSC-analysis/AGG_vcEvents/1_loadData/AGG_tabProcs1_loadData.ipf]

function getSeriesInfo_LBproc(LB_struct) : ListBoxControl
    STRUCT WMListboxAction &LB_Struct

    if(LB_Struct.eventcode == 2 || LB_Struct.eventcode == 4)
        string selectedCell = getSelectedItem(LB_Struct.ctrlName, hostName = LB_struct.win)
        if(strlen(selectedCell) > 0)
            DFREF cellDFR = getEventsCellInfoDF(selectedCell)
            if(DataFolderRefStatus(cellDFR) == 0)
                // print "folder doesn't exist"
                createEventscellInfoDF(selectedCell)
                cellDFR = getEventsCellInfoDF(selectedCell)
                makeCellInfoWaves(cellDFR)
            endif

            updateCellInfoEventsTable(selectedCell)
        else
            string tableName = "AGG_Events#cellSeriesInfoTable"
            KillWindow/Z $tableName
        endif
        
    endif

    return 0
end

function makeCellInfoWaves(cellDFR)
    DFREF cellDFR

    make/O/T cellDFR:Events_series, cellDFR:passive1, cellDFR:passive2
end

function updateCellInfoEventsTable (selectedCell)
    string selectedCell

    DFREF panelDFR = getEventsPanelDF()
    WAVE/T/Z/SDFR = panelDFR cellName
    // ControlInfo /W=AGG_Events cellListBox_tab0 
    // variable selCellAnalysis = V_value

    string tableName = "AGG_Events#cellSeriesInfoTable"

    if(WinType(tableName)==2) // if it's a table that exists
        // Accept in-progress changes
        ModifyTable/w=$tableName entryMode = 1
    endif

    // Kill and remake the table each time. Easier than trying to replace the waves, because I can't find
    // A generic "remove all waves" command
    KillWindow/Z $tableName

    // Create a cell info table
    edit /N=cellSeriesInfoTable /HIDE=(0) /K=1 /HOST=AGG_Events /W=(0.6, .1, .95, .95)

    string infoWaveNames = "Events_series;passive1;passive2;"
    variable iWaves = 0
    variable numBParams = itemsInList(infoWaveNames)
    string nameWave = ""
    DFREF cellInfoDFR = getEventsCellInfoDF(selectedCell)

    for( iWaves = 0; iWaves < numBParams; iWaves++ )
        nameWave = StringFromList( iWaves, infoWaveNames )
        
        // Replace values for the display waves with the value of the selected cell/region
        AppendToTable /W=$tableName cellInfoDFR:$nameWave
    endfor
    ModifyTable autosize={0, 0, -1, 0, 10}

    // AGG - 2022-01-06 Tried this, but it didn't work because only looks in current folder, and can't get path
    // AGG - 2022-01-09, Could potentially do a GetIndexObjsDFR with a do/while loop, but what's above seems to work fine, and not sure about subfolders
    // String options = "WIN:" + tableName
    // // Get the waves currently in the table and remove
    // string tableWaveList = WaveList("*", ";", options)
    // print "tableWaves", tableWaveList
    // variable iTableWave = 0
    // variable numWaves = itemsInList(tableWaveList)
    // string nameWave = ""
    // for(iTableWave = 0; iTableWave < numWaves; iTableWave++)
    //     nameWave = StringFromList( iTableWave, tableWaveList )
    //     print nameWave
    //     Wave w = $nameWave
    //     RemoveFromTable /W=$tableName w
    // endfor
end

///////////
/// removeExtraSeriesPoints
/// AUTHOR: Amanda Gibson
/// ORIGINAL DATE: 2023-07-31
/// NOTES: Cleaning up the series to be displayed for each cell to only include the ones in final dataset
///////////
function removeExtraSeriesPoints(variable firstPoint, variable numPoints, [string selectedCell])

    if(paramIsDefault(selectedCell))
        selectedCell = getSelectedItem("cellListBox", hostName = "AGG_Events")
    endif
    
    string infoWaveNames = "Events_series;passive1;passive2;"
    variable iWaves = 0
    variable numBParams = itemsInList(infoWaveNames)
    string nameWave = ""
    DFREF cellInfoDFR = getEventsCellInfoDF(selectedCell)

    for( iWaves = 0; iWaves < numBParams; iWaves++ )
        nameWave = StringFromList( iWaves, infoWaveNames )
        
        Wave thisWave = cellInfoDFR:$nameWave
        DeletePoints firstPoint, numPoints, thisWave
    endfor

    ModifyControl/Z cellListBox activate, win = AGG_Events
end
