# Supplementary material for: Early-Life Resource Scarcity in Mice Does Not Alter Adult Corticosterone or Preovulatory Luteinizing Hormone Surge Responses to Acute Psychosocial Stress
Source: eNeuro. 2024 Jul 26;11(7):ENEURO.0125-24.2024. doi: 10.1523/ENEURO.0125-24.2024 (PMC11287788; doi:10.1523/ENEURO.0125-24.2024)
Supplement: Extended Data — Zip file of custom code for PSC detection and analysis, ffmpeg recording of dam behavior, and R analysis. Download Extended Data, ZIP file. [file eneuro-11-ENEURO.0125-24.2024-s002.zip › PSC-analysis/AGG_vcEvents/1_loadData/AGG_tabProcs2_manageLists.ipf]

function removeBlankCellsProc(B_Struct) : ButtonControl
    STRUCT WMButtonAction &B_Struct

    if(B_Struct.eventcode == 2)
        clearUnnamedCellRows()
    endif
end

function clearUnnamedCellRows()
    DFREF panelDFR = getEventsPanelDF()

    WAVE/SDFR=panelDFR/T cellName, groupName, groupName2, groupName3

    variable numRowsInTable = numpnts(cellName)

    redimension/N=(numRowsInTable) groupName, groupName2, groupName3

    if(numRowsInTable > 0)
        variable row = numRowsInTable - 1
        do // work from the end, b/c deleting point changes the index
            string thisCellName = cellName[row]
            if(strlen(thisCellName) == 0)
                DeletePoints row,1, cellName, groupName, groupName2, groupName3
            endif
            row = row - 1
        while( row >= 0 )
    endif

    updateCellNameListBox()
end

function updateCellNameListBox()

    DFREF panelDFR = getEventsPanelDF()
    DFREF evDetectDFR = getEvDetectDF()
    DFREF cellSumDFR = getEventsCellSumOutDF()

    WAVE/SDFR=panelDFR/T cellName

    variable numNames = numpnts(cellName)

    redimension/N=(numNames) panelDFR:cellSelWave, panelDFR:cellSelWave_series, evDetectDFR:cellSelWave

    if(WaveExists(cellSumDFR:cellSelWave ))
        redimension/N=(numNames) cellSumDFR:cellSelWave 
    endif
end

function updateCellNamesListProc(B_Struct) : ButtonControl
    STRUCT WMButtonAction &B_Struct

    if(B_Struct.eventCode == 2)
        updateCellNameListBox()
    endif
end
