# Supplementary material for: Early-Life Resource Scarcity in Mice Does Not Alter Adult Corticosterone or Preovulatory Luteinizing Hormone Surge Responses to Acute Psychosocial Stress
Source: eNeuro. 2024 Jul 26;11(7):ENEURO.0125-24.2024. doi: 10.1523/ENEURO.0125-24.2024 (PMC11287788; doi:10.1523/ENEURO.0125-24.2024)
Supplement: Extended Data — Zip file of custom code for PSC detection and analysis, ffmpeg recording of dam behavior, and R analysis. Download Extended Data, ZIP file. [file eneuro-11-ENEURO.0125-24.2024-s002.zip › PSC-analysis/AGG_vcEvents/6_cellSummary/AGG_cellSummary_tabProcs.ipf]

// Run when a user interacts with the cell list wave
// Update the list wave for series based on the selected cell
function selectedCellListProc_cell(LB_Struct) : ListboxControl
    STRUCT WMListboxAction &LB_Struct

    if(LB_Struct.eventcode == 2 || LB_Struct.eventcode == 4)
        DFREF panelDFR = getEventsPanelDF()

        string selectedCell = getSelectedItem(LB_Struct.ctrlName, hostName = LB_Struct.win)

        // print selectedCell
        updateSeriesWave_cell(selectedCell)
        clearDisplay("AGG_events#cellSumGraph")
        displayCellParams()
        updateCellSumTable(selectedCell)
        updateConcSeriesLB(selectedCell)
    endif
    return 0
end

function updateConcSeriesLB(string cellName)
    DFREF cellSumDFR = getCellSummaryDF(cellName)
    DFREF panelCellSum = getEventsCellSumOutDF()
    make/O/N=0/T panelCellSum:concSeries
    
    if(DataFolderRefStatus(cellSumDFR)!=0)
        // PrintAllWaveNames(cellSumDFR)
        Wave/SDFR=cellSumDFR combinedSeriesW
        if(WaveExists(combinedSeriesW))
            // print "combinedSeriesW wave exists"
            make/T/O/N=(numpnts(combinedSeriesW)) panelCellSum:concSeries = num2str(combinedSeriesW)
        endif
    endif
end

function updateSeriesWave_cell (cellName)
    String cellName
    variable makeBlank = 0

    DFREF panelDFR = getEventsPanelDF()
    DFREF cellSumDFR = getEventsCellSumOutDF()
    if(strlen(cellName)>0)
        DFREF cellInfoDFR = getEventsCellInfoDF(cellName)

        Wave cellEvents_series = cellInfoDFR:Events_series

        if(WaveExists(cellEvents_series))

            Duplicate/O cellEvents_series, cellSumDFR:selCellSeries

            Wave selSeries = cellSumDFR:selSeries

            redimension/N=(numpnts(cellEvents_series)) selSeries
            selSeries = 0
        else
            makeBlank = 1
        endif
    else 
        makeBlank = 1
    endif

    if(makeBlank)
        Wave selCellSeries = cellSumDFR:selCellSeries
        redimension/N=0 selCellSeries

        Wave selSeries = cellSumDFR:selSeries
        redimension/N=0 selSeries
        // selSeries = 0
    endif
end

function concatCellSeriesProc(B_Struct) : ButtonControl
    STRUCT WMButtonAction &B_Struct

    if(B_Struct.eventCode == 2)
        // print "add to detect press"
        concatSelectedCellSeries()
        displayCellParams()
        string cellName = getSelectedItem("cellListBox_cell", hostName = "AGG_events")
        updateCellSumTable(cellName)
    endif
end

function displayCellParamsProc(LB_Struct) : ListboxControl
    STRUCT WMListboxAction &LB_Struct

    if(LB_Struct.eventcode == 2 || LB_Struct.eventcode == 4)
        DFREF cellSumDFR = getEventsCellSumOutDF()

        string selDisplay = getSelectedItem("paramListBox_cell", hostName = LB_Struct.win)
        if(StringMatch(selDisplay, "distribution plot"))
            Wave/T/SDFR=cellSumDFR titleWave = titleWave_distParams
            Wave/SDFR=cellSumDFR selWave = selWave_distParams
        else
            if(stringmatch(selDisplay, "plot series avg v time"))
                Wave/T/SDFR=cellSumDFR titleWave = titleWave_seriesParams
                Wave/SDFR=cellSumDFR selWave = selWave_seriesParams
            else
                make/O/N=0/T cellSumDFR:blankTitle/Wave=titleWave
                make/O/N=0 cellSumDFR:blankSel/Wave=selWave
            endif
        endif
        ListBox paramListBox_cellParams, listWave = titleWave, selWave = selWave
        displayCellParams()
    endif
    return 0
end

function [string paramWN, string paramLabel] getSelectedDisplay_cellSum()
    DFREF cellSumDFR = getEventsCellSumOutDF()

    ControlInfo /W=AGG_Events paramListBox_cell
    variable selParamRow = V_Value
    // print V_value, "selected row"

    Wave/T/SDFR=cellSumDFR listWave, titleWave
    paramWN = ""
    paramLabel = ""
    if(selParamRow < numpnts(titleWave))
        paramWN = listWave[selParamRow]
        paramLabel = titleWave[selParamRow]
    endif   

    return [paramWN, paramLabel]
end

function [string paramWN, string paramLabel] getSelectedParam_cellSum([string dispType])
    if(paramIsDefault(dispType))
        dispType = "seriesByTime"
    endif
    
    DFREF cellSumDFR = getEventsCellSumOutDF()

    string listWaveN, titleWaveN, selWaveN
    strswitch (dispType)
        case "seriesByTime":
            listWaven = "listWave_seriesParams"
            titleWaven = "titleWave_seriesParams"
            selWaven = "selWave_seriesParams"
            break
        case "dist":
            listWaven = "listWave_distParams"
            titleWaven = "titleWave_distParams"
            selWaven = "selWave_distParams"
            break
        default:
            listWaven = "listWave_seriesParams"
            titleWaven = "titleWave_seriesParams"
            selWaven = "selWave_seriesParams"
            break
    endswitch

    ControlInfo /W=AGG_Events paramListBox_cellParams
    variable selParamRow = V_Value
    // print V_value, "selected row"

    Wave/T/SDFR=cellSumDFR listWave = $listWaveN, titleWave=$titleWaveN
    paramWN = ""
    paramLabel = ""
    if(selParamRow < numpnts(titleWave))
        paramWN = listWave[selParamRow]
        paramLabel = titleWave[selParamRow]
    endif   

    return [paramWN, paramLabel]
end

function/Wave getSelectedSeries_cellSum()
    DFREF panelDFR = getEventsPanelDF()
    DFREF cellSumDFR = getEventsCellSumOutDF()

    WAVE/T/Z seriesNums = cellSumDFR:selCellSeries
    WAVE/B/Z selSeries = cellSumDFR:selSeries
    // print selSeries

    variable numSeries = numpnts(seriesNums), iSeries = 0, addedSeries = 0
    string thisSeries

    make/O/N=0 cellSumDFR:selectedSeriesNums/Wave=selectedSeriesNums

    for(iSeries = 0; iSeries<numSeries; iSeries++)
        if(selSeries[iSeries]==1)
            thisSeries=seriesNums[iSeries]
            if(strlen(thisSeries)>0)
                redimension/N=(addedSeries+1) selectedSeriesNums
                selectedSeriesNums[addedSeries] = str2num(thisSeries)
                addedSeries++
            endif
        endif
    endfor
    return selectedSeriesNums
end

///////////
/// openTauFitProc
/// AUTHOR: Amanda Gibson
/// ORIGINAL DATE: 2024-01-05
/// NOTES: Open the tau fit panel
///////////
function openTauFitProc(B_Struct) :ButtonControl
    STRUCT WMButtonAction & B_Struct
    if(B_Struct.eventcode == 2)
        makeTauPanel(showFitButtons = 0)
    endif
    return 0
end

///////////
/// fitTauCellProc
/// AUTHOR: Amanda Gibson
/// ORIGINAL DATE: 2024-01-05
/// NOTES: Open the tau fit panel
///////////
function fitTauCellProc(B_Struct) :ButtonControl
    STRUCT WMButtonAction & B_Struct
    if(B_Struct.eventcode == 2)
        string cellName = getSelectedItem("cellListBox_cell", hostName = "AGG_events")
        fitTauForCell(cellName)
        displayCellParams()
        updateCellSumTable(cellName)
    endif
    return 0
end

///////////
/// fitTauAllCellsEventsProc
/// AUTHOR: Amanda Gibson
/// ORIGINAL DATE: 2024-01-05
/// NOTES: Open the tau fit panel
///////////
function fitTauAllCellsEventsProc(B_Struct) :ButtonControl
    STRUCT WMButtonAction & B_Struct
    if(B_Struct.eventcode == 2)
        fitTauAllCells()
        string cellName = getSelectedItem("cellListBox_cell", hostName = "AGG_events")
        updateCellSumTable(cellName)
    endif
    return 0
end
