# Supplementary material for: Early-Life Resource Scarcity in Mice Does Not Alter Adult Corticosterone or Preovulatory Luteinizing Hormone Surge Responses to Acute Psychosocial Stress
Source: eNeuro. 2024 Jul 26;11(7):ENEURO.0125-24.2024. doi: 10.1523/ENEURO.0125-24.2024 (PMC11287788; doi:10.1523/ENEURO.0125-24.2024)
Supplement: Extended Data — Zip file of custom code for PSC detection and analysis, ffmpeg recording of dam behavior, and R analysis. Download Extended Data, ZIP file. [file eneuro-11-ENEURO.0125-24.2024-s002.zip › PSC-analysis/AGG_vcEvents/6_cellSummary/allCellSummary/AGG_groupAvgEvent.ipf]

function plotAvgEventForGroups([variable avgByEvent, string displayName, string avgOrNAvg])
    if(ParamIsDefault(avgByEvent))
        avgByEvent = 1
    endif
    if(ParamIsDefault(displayName))
        displayName = "AGG_Events#groupEventPlot"
    endif
    if(WinType(displayName)!=1)
        displayName = "groupEventPlot"
        if(WinType(displayName)==1)
            print "killing existing groupEventPlot"
            KillWindow/Z $displayName
        endif
        Display/N=$displayName
    endif
    if(paramIsDefault(avgOrNAvg))
        avgOrNAvg = "avg"
    endif
    
    clearDisplay(displayName)

    DFREF allCellsDFR = getAllCellsOutputDF()
    Wave/T/SDFR=allCellsDFR groupNames = groupName

    Wave/T uniqueGroups = getUniqueGroups(groupNames)
    variable iGroup = 0, numGroups = numpnts(uniqueGroups)
    variable red, green, blue, plottingSomething
    string colors, legendString =""

    for(iGroup = 0; iGroup<numGroups;iGroup++)
        string groupName = uniqueGroups[iGroup]

        // calcAvgEventForGroup(groupName, avgByEvent = avgByEvent)
        string addOnName = ""
        if(avgByEvent)
            addOnName = "byEvent_"
        else
            addOnName = "byCell_"
        endif

        string aveWaveN = ""
        
        if(stringmatch(avgOrNAvg, "avg"))
            aveWaveN = "aveWave_"+ addOnName + groupName
        else
            aveWaveN = "nAveWave_" + addOnName + groupName
        endif
        Wave/SDFR=allCellsDFR aveWave = $(aveWaveN)
        
        if(numpnts(aveWave)>0)
            if(iGroup != 0)
                legendString += "\n"
            endif
                        
            legendString += "\s('" + aveWaveN + "')" + groupName
            plottingSomething = 1
            AppendToGraph/W=$displayName aveWave
            colors = AGG_returnColors(iGroup, numGroups)
            red = str2num( stringfromlist( 0 , colors ) )
            green = str2num( stringfromlist( 1 , colors ) )
            blue = str2num( stringfromlist( 2 , colors ) )
            // ModifyGraph lstyle($aveWaveN)=iGroup, rgb($aveWaveN)=(red, green, blue), lsize($aveWaveN)=3
            ModifyGraph/W=$displayName rgb($aveWaveN)=(red, green, blue)
        endif
    endfor
    if(plottingSomething)
        SetAxis/W=$displayName/A/E=3 bottom
        SetAxis/W=$displayName/A/E=3 left
        string leftAxisText = ""
        if(stringmatch(avgOrNAvg, "avg"))
            leftAxisText = "current (pA)"
        else
            leftAxisText = "normalized current"
        endif
        // string bottomAxisText = ""
        Label /W=$displayName left leftAxisText
        // Label /W=$displayName bottom bottomAxisText
        // Legend/W=$displayName /N=text0 /C/J/B=1/G=(65535,65535,65535) legendString
        Legend/W=$displayName /N=text0 /C/J/B=1/A=RB/G=(0,0,0) legendString
        // ModifyGraph /W=$displayName axRGB=(65535,65535,65535),tlblRGB=(65535,65535,65535),alblRGB=(65535,65535,65535)

        variable isAGG = 1
        if(isAGG)
            fixAGGTreatColors(avgByEvent = avgByEvent, displayName = displayName, avgOrNAvg = avgOrNAvg)
        endif
    endif
end

///////////
/// fixAGGTreatColors
/// AUTHOR: Amanda Gibson
/// ORIGINAL DATE: 2024-03-13
/// NOTES: Update the legend and colors for early-life and adult stress
///////////
function fixAGGTreatColors([variable avgByEvent, string displayName, string avgOrNAvg])
    if(ParamIsDefault(avgByEvent))
        avgByEvent = 1
    endif
    if(ParamIsDefault(displayName))
        displayName = "AGG_Events#groupEventPlot"
    endif
    if(WinType(displayName)!=1)
        displayName = "groupEventPlot"
        if(WinType(displayName)==1)
            print "killing existing groupEventPlot"
            KillWindow/Z $displayName
        endif
        Display/N=$displayName
    endif
    if(paramIsDefault(avgOrNAvg))
        avgOrNAvg = "avg"
    endif

    string addOnName = ""
    if(avgByEvent)
        addOnName = "byEvent_"
    else
        addOnName = "byCell_"
    endif

    string aveWaveN = ""
    
    if(stringmatch(avgOrNAvg, "avg"))
        aveWaveN = "aveWave_"+ addOnName
    else
        aveWaveN = "nAveWave_" + addOnName
    endif

    string SC_wName = aveWaveN + "STD-CON"
    string SA_wName = aveWaveN + "STD-ALPS"
    string LC_wName = aveWaveN + "LBN-CON"
    string LA_wName = aveWaveN + "LBN-ALPS"

    string legendString = "\s('" + SC_wName + "')" + "STD-CON"
    legendString += "\n\s('" + LC_wName + "')" + "LBN-CON"
    legendString += "\n\s('" + SA_wName + "')" + "STD-ALPS"
    legendString += "\n\s('" + LA_wName + "')" + "LBN-ALPS"

    Legend/W=$displayName /N=text0 /C/J/B=1/A=RB/G=(0,0,0) legendString
    
    ModifyGraph/W=$displayName rgb($SA_wName)=(0,0,0)
    ModifyGraph/W=$displayName rgb($SC_wName)=(39321,39321,39321)
    ModifyGraph/W=$displayName rgb($LC_wName)=(13107,52428,52428)
    ModifyGraph/W=$displayName rgb($LA_wName)=(65535,13107,39321)
end


//to-do: 2024-01-21, need to change this to look in subtype folder. Should calc all, then get waves to display
function calcAvgEventForGroup(string groupName[, variable avgByEvent])
    if(ParamIsDefault(avgByEvent))
        avgByEvent = 1
    endif
    DFREF allCellsDFR = getAllCellsOutputDF()
    Wave/T/SDFR=allCellsDFR groupNames = groupName
    Wave/T/SDFR=allCellsDFR cellName

    Wave/T cellsInGroup = getTextWaveSubsetFromGroup(groupNames, cellName, groupName = groupName)

    string addOnName = ""
    if(avgByEvent)
        addOnName = "byEvent_"
    else
        addOnName = "byCell_"
    endif

    make/O/N=0 allCellsDFR:$("aveWave_" + addOnName + groupName)/Wave=aveWave
    make/O/N=0 allCellsDFR:$("nAveWave_" + addOnName + groupName)/Wave=nAveWave
    
    if(avgByEvent)
        calcGroupAvgEvent(cellsInGroup, aveWave, nAveWave)
    else
        calcGroupAvgEvent_byCell(cellsInGroup, aveWave, nAveWave)
    endif
end

// Average wave form for a group
// Provide the cellNames associated with the group
// and where you want the aveEvent and nAveEvent stored
function calcGroupAvgEvent(Wave/T cellNames, Wave aveWave, Wave nAveWave)
    if(WaveExists(cellNames) && WaveExists(aveWave) && WaveExists(nAveWave))

        variable numCells = numpnts(cellNames), iCell = 0
        make/Wave/O/N=0 wavesToAvg
        for(iCell=0; iCell<numCells; iCell++)
            string cellName = cellNames[iCell]
            addCellRawSeriesToWave(wavesToAvg, cellName)
        endfor
        recalculateAverages5(wavesToAvg, aveWave = aveWave, nAveWave = nAveWave)
    endif
end

// Average wave form for a group
// Provide the cellNames associated with the group
// and where you want the aveEvent and nAveEvent stored
//
// Average of all the cell average traces
function calcGroupAvgEvent_byCell(Wave/T cellNames, Wave aveWave, Wave nAveWave)
    if(WaveExists(cellNames) && WaveExists(aveWave) && WaveExists(nAveWave))

        variable numCells = numpnts(cellNames), iCell = 0
        aveWave = NaN
        nAveWave = NaN
        variable addedCells = 0
        // Display/N=test/K=1
        for(iCell=0; iCell<numCells; iCell++)
            string cellName = cellNames[iCell]
            // DFREF cellSumDFR = getCellSummaryDF(cellName)
            DFREF cellSumDFR = getCellAvgSubDF(cellName) // not flexible, but quick for 2024-02-27
            if(DataFolderRefStatus(cellSumDFR)!=0)
                Wave/SDFR = cellSumDFR cellAvgEvent, cellnAvgEvent
                if(WaveExists(cellAvgEvent))
                    if(numpnts(cellAvgEvent)>0)
                        if(addedCells == 0)
                            duplicate/O cellAvgEvent, aveWave
                            duplicate/O cellnAvgEvent, nAveWave
                        else
                            aveWave += cellAvgEvent
                            nAveWave += cellnAvgEvent
                        endif
                        // AppendToGraph cellAvgEvent // from the peak, the average I've calculated 
                        // seems to be the same as averaging all of the cell average traces together on a graph
                        // using the "Analysis->Packages->Avg Waves" interface.
                        // Could also create a graph with the SEM of the average wave displayed

                        addedCells ++
                    endif
                endif
            endif
        endfor

        if(addedCells>0)
            aveWave/=addedCells
            nAveWave/=addedCells // could also think about normalizing to the peak of the group avg trace instead
        endif
        // divide ave sum by summaries that exist
    endif
end


function addCellRawSeriesToWave(Wave/Wave wavesToAvg, string cellName)
    DFREF cellSumDFR = getCellSummaryDF(cellName)
    DFREF evDetectDFR = getEventsDetectWavesDF(cellName)
    if(DataFolderRefStatus(cellSumDFR) != 0)
        Wave/SDFR=cellSumDFR combinedSeriesW
        if(WaveExists(combinedSeriesW))
            variable numSeries = numpnts(combinedSeriesW), iSeries = 0
            if(numSeries>0)
                variable numExistingWaves = numpnts(wavesToAvg)
                redimension/N=(numExistingWaves+numSeries) wavesToAvg
                for(iSeries = 0; iSeries < numSeries; iSeries++)
                    variable seriesNum = combinedSeriesW[iSeries]
                    string seriesName = buildSeriesWaveName(cellName, seriesNum)
                    Wave rawWave = evDetectDFR:$seriesName
                    wavesToAvg[iSeries+numExistingWaves] = rawWave
                endfor
            else
                print "addCellRawSeriesToWave: no selected series for cell", cellName
            endif
        else
            print "addCellRawSeriesToWave: no selected series for cell", cellName
        endif
    else
        print "addCellRawSeriesToWave: no summary folder for cell", cellName 
    endif
end
