# Supplementary material for: Early-Life Resource Scarcity in Mice Does Not Alter Adult Corticosterone or Preovulatory Luteinizing Hormone Surge Responses to Acute Psychosocial Stress
Source: eNeuro. 2024 Jul 26;11(7):ENEURO.0125-24.2024. doi: 10.1523/ENEURO.0125-24.2024 (PMC11287788; doi:10.1523/ENEURO.0125-24.2024)
Supplement: Extended Data — Zip file of custom code for PSC detection and analysis, ffmpeg recording of dam behavior, and R analysis. Download Extended Data, ZIP file. [file eneuro-11-ENEURO.0125-24.2024-s002.zip › PSC-analysis/AGG_vcEvents/6_cellSummary/allCellSummary/AGG_tabProcs_cellsGraph.ipf]

// Updated by updateGroupGraphProc - shared list box

function updateGroupEventsProc(B_Struct) : ButtonControl
    STRUCT WMButtonAction &B_Struct

    if(B_Struct.eventCode == 2)
        string uData = B_Struct.userdata
        variable avgByEvent = NumberByKey("avgByEvent", uData)
        if(numtype(avgByEvent)!=0)
            avgByEvent = 1 // default to average by event
        endif
        plotAvgEventForGroups(avgByEvent = avgByEvent)
    endif
end
