# Supplementary material for: Early-Life Resource Scarcity in Mice Does Not Alter Adult Corticosterone or Preovulatory Luteinizing Hormone Surge Responses to Acute Psychosocial Stress
Source: eNeuro. 2024 Jul 26;11(7):ENEURO.0125-24.2024. doi: 10.1523/ENEURO.0125-24.2024 (PMC11287788; doi:10.1523/ENEURO.0125-24.2024)
Supplement: Extended Data — Zip file of custom code for PSC detection and analysis, ffmpeg recording of dam behavior, and R analysis. Download Extended Data, ZIP file. [file eneuro-11-ENEURO.0125-24.2024-s002.zip › PSC-analysis/AGG_vcEvents/6_cellSummary/allCellSummary/AGG_tabProcs_cellsTable.ipf]

function updateCellsOutProc(B_Struct): ButtonControl
    STRUCT WMButtonAction &B_Struct

    if(B_Struct.eventCode == 2)
        variable doReconcat = NumberByKey("concat", B_Struct.userdata)
        if(numtype(doReconcat)==0 && doReconcat)
            updateCellsOutTable(doReconcat = 1)
        else
            updateCellsOutTable(doReconcat = 0)
        endif
    endif
end
