# Supplementary material for: Early-Life Resource Scarcity in Mice Does Not Alter Adult Corticosterone or Preovulatory Luteinizing Hormone Surge Responses to Acute Psychosocial Stress
Source: eNeuro. 2024 Jul 26;11(7):ENEURO.0125-24.2024. doi: 10.1523/ENEURO.0125-24.2024 (PMC11287788; doi:10.1523/ENEURO.0125-24.2024)
Supplement: Extended Data — Zip file of custom code for PSC detection and analysis, ffmpeg recording of dam behavior, and R analysis. Download Extended Data, ZIP file. [file eneuro-11-ENEURO.0125-24.2024-s002.zip › PSC-analysis/AGG_vcEvents/8_groups/AGG_groupDist.ipf]

///////////
/// makeGroupDistWave
/// AUTHOR: Amanda Gibson
/// ORIGINAL DATE: 2024-01-21
/// NOTES: 
/// 2024-01-21, probably change this so that it outputs all of the waves as a wave/wave
///////////
function/Wave makeGroupDistWave(string distType, string groupName, wave/T cellsInGroup[, string subType, DFREF storageDF])
    DFREF cellsOutDFR = getAllCellsOutputDF()

    if(paramIsDefault(subType))
        subType = getSelectedDispType()
    endif

    STRUCT cellSummaryInfo cellSum
    StructFill/SDFR=cellOutDFR cellSum
    fillStringsinCellSummaryInfo(cellSum)

    if(!WaveExists(cellsInGroup))
        print "makeGroupDistWave: Couldn't find cell names to include. Quitting"
        return $("")
    endif

    if(paramIsDefault(storageDF))
        DFREF storageDF = returnGroupEventsDFR_bySubType(groupName, subType, param = distType, outType = "cellDisplay")
    endif
    
    variable itemsInGroup = numpnts(cellsInGroup)
    
    variable iCell
    variable updatedUnits = 0, peakSign = -1

    make/N=(itemsInGroup)/FREE/Wave distWaves
    for(iCell=0; iCell<itemsInGroup; iCell++)
        string cellName = cellsInGroup[iCell]
        DFREF cellDFR = returnCellEventsDFR_bySubType(cellName, subType, param = distType, outType = "cellDisplay")
        
        if(dataFolderRefStatus(cellDFR)==0)
            print "createGroupDistPlots: couldn't find cell summary df", cellName
            continue
        endif

        Wave/SDFR=cellDFR distWave = $(distType + "_dist")

        if(!WaveExists(distWave))
            print "createGroupDistPlots: couldn't find dist wave", distType, cellName
            continue
        endif

        if(!updatedUnits)
            string unitsString = getWaveUnits(distWave)
            variable sortDir = NumberByKey("sortDir", note(distWave))
            
            if(numType(sortDir) != 0)
                struct analysisparameters ps
                variable worked = readpanelparams2(ps)
                variable panelPeakSign = ps.peakSign
                if(panelPeakSign == 1 || panelPeakSign == -1)
                    peakSign = panelPeakSign
                endif

                string probDistribution = StringByKey(distType, cellSum.probDistribution)
                strswitch (probDistribution)
                    case "bySign":
                        sortDir = peakSign
                        break
                    case "pos":
                        sortDir = 1
                        break
                    default:
                        sortDir = 1 // default to positive sort
                        break
                endswitch
            endif

            if(strlen(unitsString)>0)
                updatedUnits = 1
            endif
        endif

        distWaves[iCell] = distWave            
    endfor
    string groupDistN = distType + "_dist"
    concatenate/NP/O {distWaves}, storageDF:$(groupDistN)
    Wave/SDFR=storageDF groupDist = $(groupDistN)

    setScale d, 0, 1, unitsString, groupDist

    variable numConcatPnts = numpnts(groupDist)

    if(numConcatPnts < 1)
        return groupDist
    endif

    Note/K groupDist // get rid of existing note (concats all notes from each cell above)
    probdistp(nameOfWave(distWave), sortDir, distWave = groupDist)

    return groupDist
end

///////////
/// makeGroupsDistWaves
/// AUTHOR: Amanda Gibson
/// ORIGINAL DATE: 2024-01-21
/// NOTES:
///////////
function makeGroupsDistWaves([string distTypes, wave/T groupWave, wave/T cellNames, string subType])
    DFREF cellsOutDFR = getAllCellsOutputDF()
    if(paramIsDefault(groupWave) || !WaveExists(groupWave))
        Wave/SDFR = cellsOutDFR/T groupWave = groupName
    endif

    if(paramIsDefault(cellNames) || !WaveExists(cellNames))
        Wave/SDFR = cellsOutDFR/T cellNames = cellName
    endif
    
    if(!WaveExists(groupWave) || !WaveExists(cellNames))
        print "makeGroupDistWaves: Couldn't find either group wave or cell name wave. Quitting"
        return 0
    endif

    if(paramIsDefault(subType))
        subType = getSelectedDispType()
    endif

    Wave/T uniqueGroups = getUniqueGroups(groupWave)
    variable numGroups = numpnts(uniqueGroups)
    variable iGroup, itemsInGroup = 0

    if(paramIsDefault(distTypes) || itemsInList(distTypes)<1)
        distTypes = "peaks;der;t50r;fwhm;decay9010;int;"
    endif
    
    variable iDist = 0, nDists = itemsInList(distTypes)

    for(iGroup = 0; iGroup < numGroups; iGroup++)
        string groupName = uniqueGroups[iGroup]

        Wave/T cellsInGroup = getTextWaveSubsetFromGroup(groupWave, cellNames, groupName = groupName)
        

        for(iDist=0; iDist<nDists; iDist++)
            string distType = StringFromList(iDist, distTypes)
            makeGroupDistWave(distType, groupName, cellsInGroup, subType = subType)
        endfor
    endfor
end

///////////
/// makeAllSubtypeDistWaves
/// AUTHOR: Amanda Gibson
/// ORIGINAL DATE: 2024-01-21
/// NOTES: 
///////////
function makeAllSubtypeDistWaves([string distTypes, wave/T groupWave, wave/T cellNames])
    DFREF cellsOutDFR = getAllCellsOutputDF()
    if(paramIsDefault(groupWave) || !WaveExists(groupWave))
        Wave/SDFR = cellsOutDFR/T groupWave = groupName
    endif

    if(paramIsDefault(cellNames) || !WaveExists(cellNames))
        Wave/SDFR = cellsOutDFR/T cellNames = cellName
    endif
    
    if(!WaveExists(groupWave) || !WaveExists(cellNames))
        print "makeGroupDistWaves: Couldn't find either group wave or cell name wave. Quitting"
        return 0
    endif

    string subTypes = "all;avg;limited;interval;"
    variable iSubType = 0, nSubTypes = itemsInList(subTypes)

    for(iSubType=0; iSubType<nSubTypes; iSubType++)
        string subType = StringFromList(iSubType, subTypes)
        if(paramIsDefault(distTypes) || itemsInList(distTypes)<1)
            makeGroupsDistWaves(groupWave = groupWave, cellNames = cellNames, subType = subType)
        else
            makeGroupsDistWaves(distTypes = distTypes, groupWave = groupWave, cellNames = cellNames, subType = subType)
        endif
    endfor
end

///////////
/// getGroupDistWaves
/// AUTHOR: Amanda Gibson
/// ORIGINAL DATE: 2024-01-21
/// NOTES: 
///////////
function[Wave/T uniqueGroups, Wave/Wave distWaves] getGroupDistWaves(string distType[, wave/T groupWave, string subType])
    DFREF cellsOutDFR = getAllCellsOutputDF()
    if(paramIsDefault(groupWave) || !WaveExists(groupWave))
        Wave/SDFR = cellsOutDFR/T groupWave = groupName
    endif
    
    if(!WaveExists(groupWave))
        print "getGroupDistWaves: Couldn't find either group wave. Quitting"
        return [$(""), $("")]
    endif

    if(paramIsDefault(subType))
        subType = getSelectedDispType()
    endif

    Wave/T uniqueGroups = getUniqueGroups(groupWave)
    variable numGroups = numpnts(uniqueGroups)
    variable iGroup, itemsInGroup = 0

    make/FREE/Wave/N=(numGroups) distWaves

    for(iGroup=0; iGroup<numGroups; iGroup++)
        string groupName = uniqueGroups[iGroup]

        DFREF storageDF = returnGroupEventsDFR_bySubType(groupName, subType, param = distType, outType = "cellDisplay")
        if(dataFolderRefStatus(storageDF)==0)
            continue
        endif

        Wave distWave = storageDF:$(distType+"_dist")
        if(!WaveExists(distWave))
            continue
        endif
        distWaves[iGroup] = distWave
    endfor

    return[uniqueGroups, distWaves]
end

///////////
/// displayGroupDists
/// AUTHOR: Amanda Gibson
/// ORIGINAL DATE: 2024-01-21
/// NOTES: 
///////////
function/Wave displayGroupDists(string distType[, wave/T groupWave, string subType, string displayHost, variable clearHost, string xMaxes, variable decimate])
    DFREF cellsOutDFR = getAllCellsOutputDF()
    if(dataFolderRefStatus(cellsOutDFR)==0)
        return $("")
    endif

    if(paramIsDefault(groupWave) || !WaveExists(groupWave))
        Wave/SDFR = cellsOutDFR/T groupWave = groupName
    endif
    
    if(!WaveExists(groupWave))
        print "getGroupDistWaves: Couldn't find group wave. Quitting"
        return $("")
    endif

    STRUCT cellSummaryInfo cellSum
    StructFill/SDFR=cellOutDFR cellSum
    fillStringsinCellSummaryInfo(cellSum)

    if(paramIsDefault(decimate))
        decimate = 0
    endif
    

    if(paramIsDefault(subType))
        subType = getSelectedDispType()
    endif

    if(paramisdefault(displayHost))
        displayHost = "groupDist_" + distType
    endif
    
    if(WinType(displayHost)==0)
        Display/K=1/N=$displayHost
    endif

    [string hostN, string subN] = splitFullWindowName(displayHost)
    doWindow/F $hostN

    SetActiveSubWindow $displayHost

    [Wave/T uniqueGroups, Wave/Wave distWaves] = getGroupDistWaves(distType, groupWave = groupWave, subType = subType)
    
    if(decimate)
        Wave/Wave decDistWaves = decimateAGG(theWaves = distWaves)
        Wave/Wave distWaves = decDistWaves
    endif

    variable iGroup = 0, numGroups = numpnts(uniqueGroups)

    variable red, green, blue, plottingSomething = 0
    string colors, legendString =""

    for(iGroup=0; iGroup<numGroups; iGroup++)
        string groupName = uniqueGroups[iGroup]
        Wave distWave = distWaves[iGroup]
        if(!WaveExists(distWave))
            continue
        endif

        string traceString = TraceNameList(displayHost, ";", 1)
        variable nTraces = itemsInList(traceString)
        string traceN = "t" + num2str(nTraces)
        variable sortDir = appendDistWave(distWave, traceN = traceN, displayHost = displayHost)

        if(iGroup != 0)
            legendString += "\n"
        endif
                    
        legendString += "\s('" + traceN + "')" + groupName
        plottingSomething = 1
        setTraceColors(iGroup, numGroups, traceN, displayHost = displayHost)
    endfor

    if(plottingSomething)
        if(paramIsDefault(xMaxes))
            xMaxes = ""
        endif
        variable xMax = NumberByKey(distType, xMaxes)
        if(numtype(xMax)==0) // if exists
            setDistPlotAxes(displayHost=displayHost, sortDir=sortDir, xMax=xMax, bottomLabel=StringByKey(distType, cellSum.niceNames), legendString=legendString)
        else
            setDistPlotAxes(displayHost=displayHost, sortDir=sortDir, bottomLabel=StringByKey(distType, cellSum.niceNames), legendString=legendString)
        endif    
    endif
    return distWaves
end


///////////
/// makeGroupPropWave
/// AUTHOR: Amanda Gibson
/// ORIGINAL DATE: 2024-02-18
/// NOTES: 
///////////
function/Wave makeGroupPropWave(string propType, string groupName, wave/T cellsInGroup[, string subType, DFREF storageDF])
    DFREF cellsOutDFR = getAllCellsOutputDF()

    if(paramIsDefault(subType))
        subType = getSelectedDispType()
    endif

    STRUCT cellSummaryInfo cellSum
    StructFill/SDFR=cellOutDFR cellSum
    fillStringsinCellSummaryInfo(cellSum)

    if(!WaveExists(cellsInGroup))
        print "makeGroupPropWave: Couldn't find cell names to include. Quitting"
        return $("")
    endif

    if(paramIsDefault(storageDF))
        DFREF storageDF = returnGroupEventsDFR_bySubType(groupName, subType, param = propType, outType = "cellDisplay")
    endif
    
    variable itemsInGroup = numpnts(cellsInGroup)
    
    variable iCell
    variable updatedUnits = 0, peakSign = -1

    make/N=(itemsInGroup)/FREE/Wave propWaves
    make/N=(itemsInGroup)/FREE/Wave cellIDWaves
    for(iCell=0; iCell<itemsInGroup; iCell++)
        string cellName = cellsInGroup[iCell]
        DFREF cellDFR = returnCellEventsDFR_bySubType(cellName, subType, param = propType, outType = "cellDisplay")
        
        if(dataFolderRefStatus(cellDFR)==0)
            print "createGroupPropPlots: couldn't find cell summary df", cellName
            continue
        endif

        Wave/SDFR=cellDFR propWave = $(propType + "_concat")

        if(!WaveExists(propWave))
            print "createGroupPropPlots: couldn't find prop wave", propType, cellName
            continue
        endif

        if(!updatedUnits)
            string unitsString = getWaveUnits(propWave)

            if(strlen(unitsString)>0)
                updatedUnits = 1
            endif
        endif

        propWaves[iCell] = propWave

        make/N=(numpnts(propWave))/T/FREE cellNameWave = cellName
        cellIDWaves[iCell] = cellNameWave           
    endfor
    string groupPropN = propType + "_prop"
    string groupCellN = propType + "_prop_cells" // this should be the same for all of the properties, but just in case
    concatenate/NP/O {propWaves}, storageDF:$(groupPropN)
    concatenate/NP/O {cellIDWaves}, storageDF:$(groupCellN)
    Wave/SDFR=storageDF groupProp = $(groupPropN)

    setScale d, 0, 1, unitsString, groupProp

    return groupProp
end

///////////
/// makeGroupsPropWaves
/// AUTHOR: Amanda Gibson
/// ORIGINAL DATE: 2024-01-21
/// NOTES:
///////////
function makeGroupsPropWaves([string propTypes, wave/T groupWave, wave/T cellNames, string subType])
    DFREF cellsOutDFR = getAllCellsOutputDF()
    if(paramIsDefault(groupWave) || !WaveExists(groupWave))
        Wave/SDFR = cellsOutDFR/T groupWave = groupName
    endif

    if(paramIsDefault(cellNames) || !WaveExists(cellNames))
        Wave/SDFR = cellsOutDFR/T cellNames = cellName
    endif
    
    if(!WaveExists(groupWave) || !WaveExists(cellNames))
        print "makeGroupPropWaves: Couldn't find either group wave or cell name wave. Quitting"
        return 0
    endif

    if(paramIsDefault(subType))
        subType = getSelectedDispType()
    endif

    Wave/T uniqueGroups = getUniqueGroups(groupWave)
    variable numGroups = numpnts(uniqueGroups)
    variable iGroup, itemsInGroup = 0

    if(paramIsDefault(propTypes) || itemsInList(propTypes)<1)
        propTypes = "peaks;der;t50r;fwhm;decay9010;int;"
    endif
    
    variable iProp = 0, nProps = itemsInList(propTypes)

    for(iGroup = 0; iGroup < numGroups; iGroup++)
        string groupName = uniqueGroups[iGroup]

        Wave/T cellsInGroup = getTextWaveSubsetFromGroup(groupWave, cellNames, groupName = groupName)
        

        for(iProp=0; iProp<nProps; iProp++)
            string propType = StringFromList(iProp, propTypes)
            makeGroupPropWave(propType, groupName, cellsInGroup, subType = subType)
        endfor
    endfor
end

///////////
/// makeAllSubtypePropWaves
/// AUTHOR: Amanda Gibson
/// ORIGINAL DATE: 2024-01-21
/// NOTES: 
///////////
function makeAllSubtypePropWaves([string propTypes, wave/T groupWave, wave/T cellNames])
    DFREF cellsOutDFR = getAllCellsOutputDF()
    if(paramIsDefault(groupWave) || !WaveExists(groupWave))
        Wave/SDFR = cellsOutDFR/T groupWave = groupName
    endif

    if(paramIsDefault(cellNames) || !WaveExists(cellNames))
        Wave/SDFR = cellsOutDFR/T cellNames = cellName
    endif
    
    if(!WaveExists(groupWave) || !WaveExists(cellNames))
        print "makeGroupPropWaves: Couldn't find either group wave or cell name wave. Quitting"
        return 0
    endif

    string subTypes = "all;avg;limited;interval;"
    variable iSubType = 0, nSubTypes = itemsInList(subTypes)

    for(iSubType=0; iSubType<nSubTypes; iSubType++)
        string subType = StringFromList(iSubType, subTypes)
        if(paramIsDefault(propTypes) || itemsInList(propTypes)<1)
            makeGroupsPropWaves(groupWave = groupWave, cellNames = cellNames, subType = subType)
        else
            makeGroupsPropWaves(propTypes = propTypes, groupWave = groupWave, cellNames = cellNames, subType = subType)
        endif
    endfor
end

///////////
/// getGroupPropWaves
/// AUTHOR: Amanda Gibson
/// ORIGINAL DATE: 2024-01-21
/// NOTES: 
///////////
function[Wave/T uniqueGroups, Wave/Wave propWaves, Wave/Wave cellNameWaves, Wave/Wave groupNameWaves] getGroupPropWaves(string propType[, wave/T groupWave, string subType])
    DFREF cellsOutDFR = getAllCellsOutputDF()
    if(paramIsDefault(groupWave) || !WaveExists(groupWave))
        Wave/SDFR = cellsOutDFR/T groupWave = groupName
    endif
    
    if(!WaveExists(groupWave))
        print "getGroupPropWaves: Couldn't find either group wave. Quitting"
        return [$(""), $(""), $(""), $("")]
    endif

    if(paramIsDefault(subType))
        subType = getSelectedDispType()
    endif

    Wave/T uniqueGroups = getUniqueGroups(groupWave)
    variable numGroups = numpnts(uniqueGroups)
    variable iGroup, itemsInGroup = 0

    make/FREE/Wave/N=(numGroups) propWaves, cellNameWaves, groupNameWaves

    for(iGroup=0; iGroup<numGroups; iGroup++)
        string groupName = uniqueGroups[iGroup]

        DFREF storageDF = returnGroupEventsDFR_bySubType(groupName, subType, param = propType, outType = "cellDisplay")
        if(dataFolderRefStatus(storageDF)==0)
            continue
        endif

        Wave propWave = storageDF:$(propType+"_prop")
        if(!WaveExists(propWave))
            continue
        endif

        Wave cellNameWave = storageDF:$(propType+"_prop_cells")
        if(!WaveExists(cellNameWave))
            continue
        endif

        make/T/FREE/N=(numpnts(propWave)) groupNameWave = groupName
        
        propWaves[iGroup] = propWave
        cellNameWaves[iGroup] = cellNameWave
        groupNameWaves[iGroup] = groupNameWave
    endfor

    return[uniqueGroups, propWaves, cellNameWaves, groupNameWaves]
end

///////////
/// concatAllGroupPropWaves
/// AUTHOR: Amanda Gibson
/// ORIGINAL DATE: 2024-02-18
/// NOTES: 
///////////
function/Wave concatAllGroupPropWaves(string propType[, wave/T groupWave, string subType, string displayHost, variable clearHost])
    DFREF cellsOutDFR = getAllCellsOutputDF()
    if(dataFolderRefStatus(cellsOutDFR)==0)
        return $("")
    endif

    if(paramIsDefault(groupWave) || !WaveExists(groupWave))
        Wave/SDFR = cellsOutDFR/T groupWave = groupName
    endif
    
    if(!WaveExists(groupWave))
        print "getGroupPropWaves: Couldn't find group wave. Quitting"
        return $("")
    endif

    STRUCT cellSummaryInfo cellSum
    StructFill/SDFR=cellOutDFR cellSum
    fillStringsinCellSummaryInfo(cellSum)

    if(paramIsDefault(subType))
        subType = getSelectedDispType()
    endif

    if(paramisdefault(displayHost))
        displayHost = "groupProp_" + propType
    endif
    
    if(WinType(displayHost)==0)
        Edit/K=1/N=$displayHost
    endif

    [string hostN, string subN] = splitFullWindowName(displayHost)
    doWindow/F $hostN

    SetActiveSubWindow $displayHost

    [Wave/T uniqueGroups, Wave/Wave propWaves, Wave/Wave cellNameWaves, Wave/Wave groupNameWaves] = getGroupPropWaves(propType, groupWave = groupWave, subType = subType)
    
    NewDataFolder/O root:testGroupConcat
    make/D/O root:testGroupConcat:$(propType+"_allEvents")/Wave=comboProp
    make/T/O root:testGroupConcat:$(propType+"_cellNames")/Wave=cellNames
    make/T/O root:testGroupConcat:$(propType+"_groupNames")/Wave=groupNames
    concatenate/NP/O {propWaves}, comboProp
    concatenate/NP/O/T {cellNameWaves}, cellNames
    concatenate/NP/O/T {groupNameWaves}, groupNames

    RemoveFromTable/W=$hostN comboProp, cellNames, groupNames
    
    AppendToTable/W=$hostN comboProp, cellNames, groupNames
    return $("")
end
