# Supplementary material for: Early-Life Resource Scarcity in Mice Does Not Alter Adult Corticosterone or Preovulatory Luteinizing Hormone Surge Responses to Acute Psychosocial Stress
Source: eNeuro. 2024 Jul 26;11(7):ENEURO.0125-24.2024. doi: 10.1523/ENEURO.0125-24.2024 (PMC11287788; doi:10.1523/ENEURO.0125-24.2024)
Supplement: Extended Data — Zip file of custom code for PSC detection and analysis, ffmpeg recording of dam behavior, and R analysis. Download Extended Data, ZIP file. [file eneuro-11-ENEURO.0125-24.2024-s002.zip › PSC-analysis/AGG_vcEvents/AGG_misc.ipf]

function getRawWaveDuration (rawWave)
    Wave rawWave

    variable duration =  str2num( stringbykey( "DURATION", note( rawWave ) ) )
	if( numtype( duration ) != 0 )
		duration = rightx( rawWave ) - leftx( rawWave )
	endif

    return duration
end
