# Supplementary material for: Early-Life Resource Scarcity in Mice Does Not Alter Adult Corticosterone or Preovulatory Luteinizing Hormone Surge Responses to Acute Psychosocial Stress
Source: eNeuro. 2024 Jul 26;11(7):ENEURO.0125-24.2024. doi: 10.1523/ENEURO.0125-24.2024 (PMC11287788; doi:10.1523/ENEURO.0125-24.2024)
Supplement: Extended Data — Zip file of custom code for PSC detection and analysis, ffmpeg recording of dam behavior, and R analysis. Download Extended Data, ZIP file. [file eneuro-11-ENEURO.0125-24.2024-s002.zip › PSC-analysis/AGG_vcEvents/notInUse/test]

function testAvgList()

    // string cellName = "nope"
    string cellName = "20220115c"
    variable seriesNum = 22

    calcSeriesAvgSubsetWaves(cellName, seriesNum)
    // string seriesName = num2str(seriesNum)

    // string seriesTraceName = buildSeriesWaveName(cellName, seriesNum)

    // string seriesAvgListName = seriesTraceName + returnext("ave list")
    // // print seriesTraceName, seriesAvgListName

    // DFREF eventsDFR = getEventsDetectWavesDF(cellName)

    // if(DataFolderRefStatus(eventsDFR) != 0)
    //     DFREF avgSubsetDFR = getSeriesEventsForAvgDF(cellName, seriesName)
    //     if(DataFolderRefStatus(avgSubsetDFR)==0)
    //         createSeriesEventsForAvgDF(cellName, seriesName)
    //         avgSubsetDFR = getSeriesEventsForAvgDF(cellName, seriesName)
    //     endif

    //     // probably don't want to do interval for only average, artificially raise
    //     string analysisTypes = "area;der;dtb;fwhm;pks;pk2;ptb;t50r;1090d;"

    //     Wave/SDFR=eventsDFR seriesAvgList = $seriesAvgListName

    //     if(WaveExists(seriesAvgList))
    //         Extract/O/INDX seriesAvgList, avgSubsetDFR:avgIndex, seriesAvgList>0
    //         Wave/SDFR = avgSubsetDFR avgIndex

    //         Wave areaW = eventsDFR:$(seriesTraceName + "_area")
    //         make/O/N=(numpnts(avgIndex)) testWave = areaW[avgIndex[p]]
    //         edit areaW, testWave, avgIndex
    //     endif
    // endif
end

function testAvgTrace()
    string traceList = ""
    DFREF currentDFR = GetDataFolderDFR()

    string cellName = "20220115c"
    DFREF eventsDFR = getEventsDetectWavesDF(cellName)

    setDataFolder eventsDFR

    string seriesTraceName = buildSeriesWaveName(cellName, 18)

    make/O/N=0 cellAvg, nCellAvg

    recalculateAverages4(seriesTraceName, "cellAvg", "nCellAvg")

    setDataFolder currentDFR
end

function testAvgTraceWaveWave()
    string cellName = "20220115c"
    DFREF cellSumDFR = getCellSummaryDF(cellName)

    calcCellAvgEvent(cellName)

    make/O/N=(numPnts(testAvg_v4)) cellSumDFR:waveDelta/Wave=waveDelta
    Wave testAvg_v4, testAvg_v5
    Wave/SDFR=cellSumDFR cellAvgEvent

    waveDelta = testAvg_v5 - cellAvgEvent
    print sum(waveDelta)

    killwaves waveDelta

	//// version 4 if multiple waves and no provided avg wave -> stores under first wave in list
		// version 5 -> separate average waves for each wave, within same data folder as raw wave
		// make/Wave/N=2/O wavesToAvg

		// string cellName = "20220115c"
		// DFREF eventsDFR = getEventsDetectWavesDF(cellName)

		// string seriesName1 = buildSeriesWaveName(cellName, 18)
		// wavesToAvg[0] = eventsDFR:$seriesName1
		// string seriesName2 = buildSeriesWaveName(cellName, 22)
		// wavesToAvg[1] = eventsDFR:$seriesName2

		// // make/O testAvg_v5, testNAvg_v5
		// // make/O testAvg_v4, testNAvg_v4

		// recalculateAverages5(wavesToAvg)
		// recalculateaverages4(seriesName1+";"+seriesName2, "", "") // don't know what this will do // recalculate both again after

		// Wave/SDFR = root: aveWave = $(seriesName1+"_ave") // suspect it's being stored here under first wave name for both series
		// Wave/SDFR = EventsDFR aveWaveTest = $(seriesName1+"_aveTest")
		// make/O/N=(numPnts(aveWave)) eventsDFR:waveDelta/Wave=waveDelta
		// waveDelta = aveWave - aveWaveTest
		// print "series 18 root", sum(waveDelta)
		// edit aveWave, testAvg_v4, aveWaveTest

		// Wave/SDFR = eventsDFR aveWave = $(seriesName2+"_ave")
		// Wave/SDFR = EventsDFR aveWaveTest = $(seriesName2+"_aveTest")
		// make/O/N=(numPnts(aveWave)) eventsDFR:waveDelta/Wave=waveDelta
		// waveDelta = aveWave - aveWaveTest
		// print "series 22", sum(waveDelta)

		// killwaves waveDelta
    
    //// Works for two waves when you provide a single wave for average
		// make/O testAvg_v5, testNAvg_v5
		// make/O testAvg_v4, testNAvg_v4

		// recalculateAverages5(wavesToAvg, aveWave = testAvg_v5, nAveWave = testNAvg_v5)
		// recalculateaverages4(seriesName1+";"+seriesName2, "testAvg_v4", "testNAvg_v4")

		// make/O/N=(numPnts(testAvg_v4)) eventsDFR:waveDelta/Wave=waveDelta
		// waveDelta = testAvg_v4 - testAvg_v5
		// print sum(waveDelta)

		// edit testAvg_v4, testAvg_v5, testNAvg_v4, testNAvg_v5

    //// Works for a single wave

		// make/Wave/N=1/O wavesToAvg

		// string cellName = "20220115c"
		// DFREF eventsDFR = getEventsDetectWavesDF(cellName)

		// string seriesName = buildSeriesWaveName(cellName, 22)
		// wavesToAvg[0] = eventsDFR:$seriesName

		// // make/O testAvg, testNAvg

		// recalculateAverages5(wavesToAvg)
		// recalculateaverages4(seriesName, "", "")

		// Wave/SDFR = eventsDFR aveWave = $(seriesName+"_ave")
		// Wave/SDFR = EventsDFR aveWaveTest = $(seriesName+"_aveTest")
		// make/O/N=(numPnts(aveWave)) eventsDFR:waveDelta/Wave=waveDelta
		// waveDelta = aveWave - aveWaveTest
		// print sum(waveDelta)
end

function testGroupSubset()
    // Test 5 - Specify "b"
        // DFREF allCellsDFR = getAllCellsOutputDF()
        // Wave/T/SDFR=allCellsDFR groupNames = groupName
        // Wave/T/SDFR=allCellsDFR cellName

        // Wave/T subWave = getTextWaveSubsetFromGroup(groupNames, cellName, groupName = "b")
        // edit subWave

    // Test 4 - Specify third
        // DFREF allCellsDFR = getAllCellsOutputDF()
        // Wave/T/SDFR=allCellsDFR groupNames = groupName
        // Wave/T/SDFR=allCellsDFR cellName

        // Wave/T subWave = getTextWaveSubsetFromGroup(groupNames, cellName, groupNum = 2)
        // edit subWave

    // Test 3 - Specify first
        // DFREF allCellsDFR = getAllCellsOutputDF()
        // Wave/T/SDFR=allCellsDFR groupNames = groupName
        // Wave/T/SDFR=allCellsDFR cellName

        // Wave/T subWave = getTextWaveSubsetFromGroup(groupNames, cellName, groupNum = 0)
        // edit subWave

    // Test 2 - Using general function; default to first
        // DFREF allCellsDFR = getAllCellsOutputDF()
        // Wave/T/SDFR=allCellsDFR groupNames = groupName
        // Wave/T/SDFR=allCellsDFR cellName

        // Wave/T subWave = getTextWaveSubsetFromGroup(groupNames, cellName)
        // edit subWave


    // Test 1
        // DFREF allCellsDFR = getAllCellsOutputDF()
        // Wave/T/SDFR=allCellsDFR groupNames = groupName
        // Wave/T uniqueGroups = getUniqueGroups(groupNames, storageDF=allCellsDFR)

        // string groupOfInterest = uniqueGroups[0]
        
        // Extract/O/INDX groupNames, allCellsDFR:groupIndex, stringmatch(groupNames, groupOfInterest)
        // Wave/SDFR=allCellsDFR groupIndex
        // Wave/T/SDFR=allCellsDFR cellName
        // make/T/O/N=(numpnts(allCellsDFR:groupIndex)) allCellsDFR:cellsInGroup/Wave=cellsInGroup
        // cellsInGroup = cellName[groupIndex]
        // edit cellsInGroup
end

function testGroupAvg()
    DFREF allCellsDFR = getAllCellsOutputDF()
    Wave/T/SDFR=allCellsDFR groupNames = groupName
    Wave/T/SDFR=allCellsDFR cellName

    Wave/T cellsInGroup = getTextWaveSubsetFromGroup(groupNames, cellName, groupName = "a")

    make/O/N=0 allCellsDFR:aveWave_a/Wave=aveWave
    make/O/N=0 allCellsDFR:nAveWave_a/Wave=nAveWave
    
    calcGroupAvgEvent(cellsInGroup, aveWave, nAveWave)
    display/K=1 aveWave
    display/K=1 nAveWave
end

function testFunc()
    STRUCT outputWaves outputWaves
    fillOutWavesStrings(outputWaves)
    string analysisLabel = stringfromlist(1, outputWaves.niceNames)
    print analysisLabel, "analysis label"
    splitstring/E="^.*?(?= \\()" analysisLabel
    string analysisLab_noParen = s_value
    print analysisLab_noParen, "no paren"
    print "withParen", stringbykey(analysisLabel, outputWaves.waveFromNiceNames)
    print "withoutParen", stringbykey(analysisLab_noParen, outputWaves.waveFromNiceNames)
end

function testWaveAvg()
    string tracesInTopGraph = tracenamelist("", ";", 1)

    variable numTraces = itemsInList(tracesInTopGraph), iTrace = 0 
    make/Wave/N=(numTraces)/O root:wavesToAvg/Wave=wavesToAvg
    for(iTrace = 0; iTrace<numTraces;iTrace++)
        string thisTrace = StringFromList(iTrace, tracesInTopGraph)
        // print "trace", thisTrace, "ref", nameOfWave(traceNameToWaveRef("", thisTrace))
        wavesToAvg[iTrace] = traceNameToWaveRef("", thisTrace)
    endfor

    // print wavesToAvg

    string ErrorTypeStr = "stdDev"

    make/O testAvgMine, testAvgErrorMine

    // fWaveAverage(tracesInTopGraph, "", ErrorType, NaN, "testAvgNative", "") // can't do this from here
    fWaveAverage_waveRefs(wavesToAvg, ErrorTypeStr, testAvgMine, errorWave = testAvgErrorMine)

    AppendToGraph testAvgMine
    ErrorBars testAvgMine SHADE= {0,4,(0,0,0,0),(0,0,0,0)},wave=(testAvgErrorMine,testAvgErrorMine)

    // edit/K=1 W_WaveAverage_test, testAvgMine

    // Yeah... so these don't seem to actually work
    // print "Avg waves are equal", EqualWaves(W_WaveAverage_test, testAvgMine, 1)
    // print "Error Waves are equal", EqualWaves(testAvgErrorNative, testAvgErrorMine, 1)
end

function testAvgWavesInGraph()

    make/O testAvgMine, testAvgErrorMine

    // string ErrorTypeStr = "SEM"
    // averageWavesInGraph(ErrorTypeStr, testAvgMine, addToGraph = 1, errorWave = errorWave, displayName = "AGG_Events#groupEventPlot")

    // string ErrorTypeStr = "stdDev"
    // averageWavesInGraph(ErrorTypeStr, testAvgMine, addToGraph = 1, errorWave = errorWave, ErrorInterval = 1.5)

    // string ErrorTypeStr = "SEM"
    // averageWavesInGraph(ErrorTypeStr, testAvgMine, addToGraph = 1)

    // string ErrorTypeStr = "CI"
    // averageWavesInGraph(ErrorTypeStr, testAvgMine, addToGraph = 1, errorWave = errorWave, ErrorInterval = 90)


    // string ErrorTypeStr = "none"
    // averageWavesInGraph(ErrorTypeStr, testAvgMine, addToGraph = 1)

    // string ErrorTypeStr = "none"
    // averageWavesInGraph(ErrorTypeStr, testAvgMine)
end


function testGetWaveWithTextWave()
    string waveN
    DFREF waveDFR
    make/O/T/N=3 testTextWave
    testTextWave = ""
    testTextWave[1] = "word"
    [waveN, waveDFR] = getWaveNameAndDFR(testTextWave)
    print "waveN", waven, "dfr", getDFREFstring(waveDFR)
end

// function testFunction_blanks()
//     Wave/T testWave = removeBlankCells(root:Events:Panel:selCellSeries)
//     print testWave
// end

function testLB()
    string cellNameByNew = getSelectedItem("cellListBox_cell", hostName = "AGG_events")
    string cellNameByOld = getSelectedCell_cellSum()
    print "new", cellNameByNew, "old", cellNameByOld
end
