# Supplementary material for: Early-Life Resource Scarcity in Mice Does Not Alter Adult Corticosterone or Preovulatory Luteinizing Hormone Surge Responses to Acute Psychosocial Stress
Source: eNeuro. 2024 Jul 26;11(7):ENEURO.0125-24.2024. doi: 10.1523/ENEURO.0125-24.2024 (PMC11287788; doi:10.1523/ENEURO.0125-24.2024)
Supplement: Extended Data — Zip file of custom code for PSC detection and analysis, ffmpeg recording of dam behavior, and R analysis. Download Extended Data, ZIP file. [file eneuro-11-ENEURO.0125-24.2024-s002.zip › PSC-analysis/alignRudi v0.ipf]

#pragma TextEncoding = "MacRoman"
#pragma rtGlobals=3		// Use modern global access method and strict wave access.

macro alignrudi()

print falignrudi( )

end

function/s falignrudi( )


string wavel = tracenamelist( "", ";", 1 )
string waven = stringfromlist( 0, wavel )
string fname = datecodeGREP2(waven )
string sname = waven
variable sn = seriesnumber( waven )
string seriesn = num2str( sn )

string timinglist = returntiminglist( fname, "_VTS", seriesn, 0 )
// use 0 for absolute times, use 1 if you want to know the duration (relative times)

string aligned_waves = alignsteps( waven, 1, 2, "_a", timinglist = timinglist )
// parameters are: wavename, trace number, voltage trace number, suffix, timinglist 

displaywl( aligned_waves )
rainbow()
 
return aligned_Waves
end


function displaywl( wl )
string wl
string wn
variable i=0, nw = itemsinlist( wl )

display/k=1
for( i=0; i<nw; i+=1 )
	appendtograph $stringfromlist( i, wl )
endfor
end
