# Supplementary material for: Early-Life Resource Scarcity in Mice Does Not Alter Adult Corticosterone or Preovulatory Luteinizing Hormone Surge Responses to Acute Psychosocial Stress
Source: eNeuro. 2024 Jul 26;11(7):ENEURO.0125-24.2024. doi: 10.1523/ENEURO.0125-24.2024 (PMC11287788; doi:10.1523/ENEURO.0125-24.2024)
Supplement: Extended Data — Zip file of custom code for PSC detection and analysis, ffmpeg recording of dam behavior, and R analysis. Download Extended Data, ZIP file. [file eneuro-11-ENEURO.0125-24.2024-s002.zip › PSC-analysis/clean up procs 20150825z.ipf]

#pragma rtGlobals=3		// Use modern global access method and strict wave access.

function/S derwave(wavelet) // returns string containing name of der wave
	string wavelet

	struct analysisparameters ps
	variable worked = readpanelparams2(ps)				
	variable dpresmooth =  ps.dprederivativesmoothpoints
	variable dsmooth = ps.dsmoothpoints
	variable usetb = ps.usetb

	string d_wavelet = "d"+wavelet 		//stores name of derivative wave
	
	duplicate /O $(wavelet), deriv
	
	smooth /B dpresmooth, deriv
	differentiate deriv
	SetScale d 0,0,"A/sec", deriv
	smooth /B dsmooth, deriv
	
	string renamed="d"+wavelet
	duplicate/O deriv, $renamed
	killwaves/Z deriv
	
	return renamed
end

function KillDerWave(wavelet) // returns string containing name of der wave
	string wavelet

	struct analysisparameters ps
	variable worked = readpanelparams2(ps)				
	variable dpresmooth =  ps.dprederivativesmoothpoints
	variable dsmooth = ps.dsmoothpoints
	variable usetb = ps.usetb

	string d_wavelet = "d"+wavelet 		//stores name of derivative wave
	WAVE/Z derwave = $d_wavelet
	killwaves/Z derwave
	
end

function killAllDerWaves([useWavesForCerebro])
	variable useWavesForCerebro

	if(ParamIsDefault(useWavesForCerebro))
		useWavesForCerebro = 0
	endif

	string prefix = "d"
	string wlist="",waven="" //= wavelist(prefix,";","")

	wlist = retanalwaveS(useWavesForCerebro = useWavesForCerebro)
	variable iwave=0,nwaves = itemsinlist(wlist)
	for(iwave=0;iwave<nwaves;iwave+=1)
		waven = prefix+stringfromlist(iwave,wlist)
		WAVE/Z w = $waven
		if(waveexists(w))
			killwaves/z w
		endif
	endfor
end
