# Supplementary material for: Early-Life Resource Scarcity in Mice Does Not Alter Adult Corticosterone or Preovulatory Luteinizing Hormone Surge Responses to Acute Psychosocial Stress
Source: eNeuro. 2024 Jul 26;11(7):ENEURO.0125-24.2024. doi: 10.1523/ENEURO.0125-24.2024 (PMC11287788; doi:10.1523/ENEURO.0125-24.2024)
Supplement: Extended Data — Zip file of custom code for PSC detection and analysis, ffmpeg recording of dam behavior, and R analysis. Download Extended Data, ZIP file. [file eneuro-11-ENEURO.0125-24.2024-s002.zip › PSC-analysis/detection helper.ipf]

//detection helper.ipf
// functions to interface collector and detection panel
 
// series list in collector to string wave
function/WAVE slw2w( serieslistwave )
wave serieslistwave // wave reference	
string wl =""
wl = returnallwavesfromserieslist( "", slistw=serieslistwave, tracen=1 )
WAVE/T w = listtotextwave( wl, ";")
return w
end

function testfree()
	
	WAVE/T w = slw2w( serieslistw )
	duplicate/O w, permanente 
	edit/k=1 permanente
end  
