# Supplementary material for: Early-Life Resource Scarcity in Mice Does Not Alter Adult Corticosterone or Preovulatory Luteinizing Hormone Surge Responses to Acute Psychosocial Stress
Source: eNeuro. 2024 Jul 26;11(7):ENEURO.0125-24.2024. doi: 10.1523/ENEURO.0125-24.2024 (PMC11287788; doi:10.1523/ENEURO.0125-24.2024)
Supplement: Extended Data — Zip file of custom code for PSC detection and analysis, ffmpeg recording of dam behavior, and R analysis. Download Extended Data, ZIP file. [file eneuro-11-ENEURO.0125-24.2024-s002.zip › PSC-analysis/documentation/HEKA PatchMaster PMN fileformats/PatchmasterV1000/FileFormat_v1000/MarkerFile_v9.txt]

                                          PatchMaster v2.90.4, 30-Oct-2018

   SizeByte             = 1;
   SizeChar             = 1;
   SizeEnum             = 1;
   SizeBoolean          = 1;
   SizeInt16            = 2;
   SizeCard16           = 2;
   SizeSet16            = 2;
   SizeInt32            = 4;
   SizeCard32           = 4;
   SizeReal             = 4;
   SizeLongReal         = 8;

   String80Size         = 80;

   RootLevel            = 0;
   MarkerLevel          = 1;

   MarkerType           = ( MarkerGeneral,
                            MarkerSolutionIndex,
                            MarkerSolutionValue );

   (* MarkerRecord      = RECORD *)
   MaMarkerTime         =   0; (* LONGREAL *)
   MaMarkerText         =   8; (* String80Type *)
   MaMarkerTrace        =  88; (* INT32 *)
   MaMarkerKind         =  92; (* BYTE *)
      MaFiller          =  93; (* 7 *)
   MaCRC                = 100; (* CARD32 *)
   MarkerRecSize        = 104;      (* = 13 * 8 *)

   (* RootRecord        = RECORD *)
   RoVersion            =   0; (* INT32 *)
   RoCRC                =   4; (* CARD32 *)
   RootRecSize          =   8;   (* = 1 * 8 *)
