# Supplementary material for: Early-Life Resource Scarcity in Mice Does Not Alter Adult Corticosterone or Preovulatory Luteinizing Hormone Surge Responses to Acute Psychosocial Stress
Source: eNeuro. 2024 Jul 26;11(7):ENEURO.0125-24.2024. doi: 10.1523/ENEURO.0125-24.2024 (PMC11287788; doi:10.1523/ENEURO.0125-24.2024)
Supplement: Extended Data — Zip file of custom code for PSC detection and analysis, ffmpeg recording of dam behavior, and R analysis. Download Extended Data, ZIP file. [file eneuro-11-ENEURO.0125-24.2024-s002.zip › PSC-analysis/documentation/HEKA PatchMaster PMN fileformats/PatchmasterV1000/FileFormat_v1000/SolutionsFile_v1000.txt]

                                          PatchMaster v2.90.4, Patchmaster Next

   To find the solution belonging to a Trace locate that Solution record with a
   SoNumber value equal to the solution value stored in Trace.InternalSolution
   and Trace.ExternalSolution.

   SizeInt16            = 2;
   SizeInt32            = 4;
   SizeReal             = 4;
   ChemicalNameSize     = 30;
   SolutionNameSize     = 80;

   RootLevel            = 0;
   SolutionLevel        = 1;
   ChemicalLevel        = 2;

   (* ChemicalRecord    = RECORD *)
   ChConcentration      =   0; (* REAL *)
   ChName               =   4; (* ChemicalNameSize *)
   ChSpare1             =  34; (* INT16 *)
   ChCRC                =  36; (* CARD32 *)
   ChemicalSize         =  40;

   (* SolutionRecord    = RECORD *)
   SoNumber             =   0; (* INT32 *)
   SoName               =   4; (* SolutionNameSize *)
   SoNumeric            =  84; (* REAL *)
   SoNumericName        =  88; (* ChemicalNameSize *)
   SopH                 = 118; (* REAL *)
   SopHCompound         = 122; (* ChemicalNameSize *)
   SoOsmol              = 152; (* REAL *)
   SoCRC                = 156; (* CARD32 *)
   SolutionSize         = 160;

   (* RootRecord        = RECORD *)
   RoVersion            =   0; (* INT32 *)
   RoDataBaseName       =   4; (* SolutionNameSize *)
   RoCRC                =  84; (* CARD32 *)
   RootSize             =  88;
