# Supplementary material for: Early-Life Resource Scarcity in Mice Does Not Alter Adult Corticosterone or Preovulatory Luteinizing Hormone Surge Responses to Acute Psychosocial Stress
Source: eNeuro. 2024 Jul 26;11(7):ENEURO.0125-24.2024. doi: 10.1523/ENEURO.0125-24.2024 (PMC11287788; doi:10.1523/ENEURO.0125-24.2024)
Supplement: Extended Data — Zip file of custom code for PSC detection and analysis, ffmpeg recording of dam behavior, and R analysis. Download Extended Data, ZIP file. [file eneuro-11-ENEURO.0125-24.2024-s002.zip › PSC-analysis/documentation/HEKA PatchMaster PMN fileformats/Patchmasterv9/FileFormat_v9/FileFormat_2x90/AmplTreeFile_v9.txt]

                                          PatchMaster v2.74, 02-Dec-2013

   SizeByte             = 1;
   SizeChar             = 1;
   SizeEnum             = 1;
   SizeBoolean          = 1;
   SizeInt16            = 2;
   SizeCard16           = 2;
   SizeSet16            = 2;
   SizeInt32            = 4;
   SizeCard32           = 4;
   SizeReal             = 4;
   SizeLongReal         = 8;

   String8Size          = 8;
   String32Size         = 32;


   RootLevel            = 0;
   SeriesLevel          = 1;
   StateLevel           = 2;


   AmplifierType        = ( Epc7Ampl,
                            Epc8Ampl,
                            Epc9Ampl,
                            Epc10Ampl,
                            Epc10PlusAmpl );

   ADBoardType          = ( ITC16Board,
                            ITC18Board,
                            LIH1600Board );

   Modes                = ( TestMode,
                            VCMode,
                            CCMode,
                            NoMode => (* AmplifierState is invalid *) );


   (* AmplifierState    = RECORD *)
   sStateVersion        = 0;                 (* 8 = SizeStateVersion *)
   sCurrentGain         = 8;                 (* LONGREAL *)
   sF2Bandwidth         = 16;                (* LONGREAL *)
   sF2Frequency         = 24;                (* LONGREAL *)
   sRsValue             = 32;                (* LONGREAL *)
   sRsFraction          = 40;                (* LONGREAL *)
   sGLeak               = 48;                (* LONGREAL *)
   sCFastAmp1           = 56;                (* LONGREAL *)
   sCFastAmp2           = 64;                (* LONGREAL *)
   sCFastTau            = 72;                (* LONGREAL *)
   sCSlow               = 80;                (* LONGREAL *)
   sGSeries             = 88;                (* LONGREAL *)
   sVCStimDacScale      = 96;                (* LONGREAL *)
   sCCStimScale         = 104;               (* LONGREAL *)
   sVHold               = 112;               (* LONGREAL *)
   sLastVHold           = 120;               (* LONGREAL *)
   sVpOffset            = 128;               (* LONGREAL *)
   sVLiquidJunction     = 136;               (* LONGREAL *)
   sCCIHold             = 144;               (* LONGREAL *)
   sCSlowStimVolts      = 152;               (* LONGREAL *)
   sCCTrackVHold        = 160;               (* LONGREAL *)
   sTimeoutCSlow        = 168;               (* LONGREAL *)
   sSearchDelay         = 176;               (* LONGREAL *)
   sMConductance        = 184;               (* LONGREAL *)
   sMCapacitance        = 192;               (* LONGREAL *)
   sSerialNumber        = 200;               (* 8 = SizeSerialNumber *)

   sE9Boards            = 208;               (* INT16 *)
   sCSlowCycles         = 210;               (* INT16 *)
   sIMonAdc             = 212;               (* INT16 *)
   sVMonAdc             = 214;               (* INT16 *)

   sMuxAdc              = 216;               (* INT16 *)
   sTestDac             = 218;               (* INT16 *)
   sStimDac             = 220;               (* INT16 *)
   sStimDacOffset       = 222;               (* INT16 *)

   sMaxDigitalBit       = 224;               (* INT16 *)
   sHasCFastHigh        = 226;               (* BYTE *)
   sCFastHigh           = 227;               (* BYTE *)
   sHasBathSense        = 228;               (* BYTE *)
   sBathSense           = 229;               (* BYTE *)
   sHasF2Bypass         = 230;               (* BYTE *)
   sF2Mode              = 231;               (* BYTE *)

   sAmplKind            = 232;               (* BYTE *)
   sIsEpc9N             = 233;               (* BYTE *)
   sADBoard             = 234;               (* BYTE *)
   sBoardVersion        = 235;               (* BYTE *)
   sActiveE9Board       = 236;               (* BYTE *)
   sMode                = 237;               (* BYTE *)
   sRange               = 238;               (* BYTE *)
   sF2Response          = 239;               (* BYTE *)

   sRsOn                = 240;               (* BYTE *)
   sCSlowRange          = 241;               (* BYTE *)
   sCCRange             = 242;               (* BYTE *)
   sCCGain              = 243;               (* BYTE *)
   sCSlowToTestDac      = 244;               (* BYTE *)
   sStimPath            = 245;               (* BYTE *)
   sCCTrackTau          = 246;               (* BYTE *)
   sWasClipping         = 247;               (* BYTE *)

   sRepetitiveCSlow     = 248;               (* BYTE *)
   sLastCSlowRange      = 249;               (* BYTE *)
      sOld1             = 250;               (* BYTE *)
   sCanCCFast           = 251;               (* BYTE *)
   sCanLowCCRange       = 252;               (* BYTE *)
   sCanHighCCRange      = 253;               (* BYTE *)
   sCanCCTracking       = 254;               (* BYTE *)
   sHasVmonPath         = 255;               (* BYTE *)

   sHasNewCCMode        = 256;               (* BYTE *)
   sSelector            = 257;               (* CHAR *)
   sHoldInverted        = 258;               (* BYTE *)
   sAutoCFast           = 259;               (* BYTE *)
   sAutoCSlow           = 260;               (* BYTE *)
   sHasVmonX100         = 261;               (* BYTE *)
   sTestDacOn           = 262;               (* BYTE *)
   sQMuxAdcOn           = 263;               (* BYTE *)

   sImon1Bandwidth      = 264;               (* LONGREAL *)
   sStimScale           = 272;               (* LONGREAL *)

   sGain                = 280;               (* BYTE *)
   sFilter1             = 281;               (* BYTE *)
   sStimFilterOn        = 282;               (* BYTE *)
   sRsSlow              = 283;               (* BYTE *)
      sOld2             = 284;               (* BYTE *)
   sCCCFastOn           = 285;               (* BYTE *)
   sCCFastSpeed         = 286;               (* BYTE *)
   sF2Source            = 287;               (* BYTE *)

   sTestRange           = 288;               (* BYTE *)
   sTestDacPath         = 289;               (* BYTE *)
   sMuxChannel          = 290;               (* BYTE *)
   sMuxGain64           = 291;               (* BYTE *)
   sVmonX100            = 292;               (* BYTE *)
   sIsQuadro            = 293;               (* BYTE *)
   sF1Mode              = 294;               (* BYTE *)
      sOld3             = 295;               (* BYTE *)

   sStimFilterHz        = 296;               (* LONGREAL *)
   sRsTau               = 304;               (* LONGREAL *)
   sDacToAdcDelay       = 312;               (* LONGREAL *)
   sInputFilterTau      = 320;               (* LONGREAL *)
   sOutputFilterTau     = 328;               (* LONGREAL *)
   sVmonFactor          = 336;               (* LONGREAL *)
   sCalibDate           = 344;               (* 16 = SizeCalibDate *)
   sVmonOffset          = 360;               (* LONGREAL *)

   sEEPROMKind          = 368;               (* BYTE *)
   sVrefX2              = 369;               (* BYTE *)
   sHasVrefX2AndF2Vmon  = 370;               (* BYTE *)
      sSpare1           = 371;               (* BYTE *)
      sSpare2           = 372;               (* BYTE *)
      sSpare3           = 373;               (* BYTE *)
      sSpare4           = 374;               (* BYTE *)
      sSpare5           = 375;               (* BYTE *)

   sCCStimDacScale      = 376;               (* LONGREAL *)
   sVmonFiltBandwidth   = 384;               (* LONGREAL *)
   sVmonFiltFrequency   = 392;               (* LONGREAL *)
   AmplifierStateSize   = 400;                  (* = 50 * 8 *)


   (* LockInParams      = RECORD *)
   loExtCalPhase        =   0; (* LONGREAL *)
   loExtCalAtten        =   8; (* LONGREAL *)
   loPLPhase            =  16; (* LONGREAL *)
   loPLPhaseY1          =  24; (* LONGREAL *)
   loPLPhaseY2          =  32; (* LONGREAL *)
   loUsedPhaseShift     =  40; (* LONGREAL *)
   loUsedAttenuation    =  48; (* LONGREAL *)
      loSpare           =  56; (* LONGREAL *)
   loExtCalValid        =  64; (* BOOLEAN *)
   loPLPhaseValid       =  65; (* BOOLEAN *)
   loLockInMode         =  66; (* BYTE *)
   loCalMode            =  67; (* BYTE *)
      loSpares          =  68; (* remaining *)
   LockInParamsSize     =  96;


   (* AmplStateRecord   = RECORD *)
   AmMark               =   0; (* INT32 *)
   AmStateCount         =   4; (* INT32 *)
   AmStateVersion       =   8; (* CHAR *)
      AmFiller1         =   9; (* BYTE *)
      AmFiller2         =  10; (* BYTE *)
      AmFiller3         =  11; (* BYTE *)
      AmFiller4         =  12; (* INT32 *)
   AmLockInParams       =  16; (* LockInParamsSize = 96 *)
   AmAmplifierState     = 112; (* AmplifierStateSize = 400 *)
   AmIntSol             = 512; (* INT32 *)
   AmExtSol             = 516; (* INT32 *)
      AmFiller5         = 520; (* spares: 36 bytes *)
   AmCRC                = 556; (* CARD32 *)
   StateRecSize         = 560;      (* = 70 * 8 *)

   (* SeriesRecord      = RECORD *)
   SeMark               =   0; (* INT32 *)
   SeSeriesCount        =   4; (* INT32 *)
      SeFiller1         =   8; (* INT32 *)
   SeCRC                =  12; (* CARD32 *)
   SeriesRecSize        =  16;      (* = 2 * 8 *)

   (* RootRecord        = RECORD *)
   RoVersion            =   0; (* INT32 *)
   RoMark               =   4; (* INT32 *)
   RoVersionName        =   8; (* String32Type *)
   RoAmplifierName      =  40; (* String32Type *)
   RoAmplifier          =  72; (* CHAR *)
   RoADBoard            =  73; (* CHAR *)
   RoCreator            =  74; (* CHAR *)
      RoFiller1         =  75; (* BYTE *)
   RoCRC                =  76; (* CARD32 *)
   RootRecSize          =  80;      (* = 10 * 8 *)
   (* END RootRecord *)
