# Supplementary material for: Early-Life Resource Scarcity in Mice Does Not Alter Adult Corticosterone or Preovulatory Luteinizing Hormone Surge Responses to Acute Psychosocial Stress
Source: eNeuro. 2024 Jul 26;11(7):ENEURO.0125-24.2024. doi: 10.1523/ENEURO.0125-24.2024 (PMC11287788; doi:10.1523/ENEURO.0125-24.2024)
Supplement: Extended Data — Zip file of custom code for PSC detection and analysis, ffmpeg recording of dam behavior, and R analysis. Download Extended Data, ZIP file. [file eneuro-11-ENEURO.0125-24.2024-s002.zip › PSC-analysis/documentation/td analysis/ap analysis/ap analysis template 20130911 demo.xlsx]

## Sheet: template
		0	0.1201	0.0767312	0.000687198	0.0023875	0.0025	-0.0465	292.344	-0.0488875	-0.0642782	0			151.515	16
Current (pA)	paste "trace data" here	spike number	interspike interval	AP time	AP amp	AP FWHM	AHP amp	AHP time	AHP min (absolute)	AP rate of rise	threshold	baseline	Trace duration	Current (pA)	Frequency (Hz)	Absolute Frequency
-50	0	6	0.16796	0.394083	0.0583177	0.00107737	-0.00181248	0.0105167	-0.0449167	174.844	-0.0431042	-0.0604173		-50	5.9538	12
-40	1	3	0.0406	0.699233	0.0604413	0.00103898	0.000951745	0.00833333	-0.0439375	178.385	-0.0448892	-0.0680331		-40	24.6305	6
-30	2	4	0.0128333	0.688175	0.052516	0.00129011	0.000101917	0.008425	-0.0419453	130.391	-0.0420472	-0.0636023		-30	77.9223	8
-20	3	3	0.0099	0.686967	0.0563307	0.00115028	-0.00183594	0.0139333	-0.0447917	161.719	-0.0429557	-0.0705717		-20	101.01	6
-10	4	4	0.0148667	0.717125	0.0552626	0.0011265	-0.00208115	0.009325	-0.0431172	153.984	-0.041036	-0.0672304		-10	67.2644	8
0	5	0	0	0	0	0	0	0	0	0	0	0		0	#DIV/0!	0
10	6	8	0.0287	0.220425	0.0496924	0.00129956	-0.00393263	0.0115125	-0.0414922	119.512	-0.0375596	-0.0718609		10	34.8432	16
20	7	5	0.104575	0.21912	0.0518026	0.00127848	-0.00247245	0.00802	-0.0410875	130.594	-0.0386151	-0.0642782		20	9.56251	10
30	8	4	0.0111333	0.1346	0.053355	0.00127592	0.000355026	0.00435	-0.0396328	141.797	-0.0399878	-0.0674681		30	89.8206	8
40	9	4	0.00883333	0.126025	0.05245	0.00134558	0.00292654	0.003475	-0.0378828	131.25	-0.0408094	-0.0685092		40	113.208	8
50	10	3	0.0075	0.119033	0.0582735	0.00111631	0.00453395	0.00273333	-0.0389167	161.875	-0.0434506	-0.0652451		50	133.333	6
60	11	3	0.0066	0.116467	0.0587917	0.00118198	0.00652083	0.0025	-0.0382083	158.594	-0.0447292	-0.0697463		60	151.515	6
paste "all data" here	spike number	interspike interval	AP time	AP amp	AP FWHM	AHP amp	AHP time	AHP min (absolute)	AP rate of rise	threshold	baseline
0	0	0	0.0324	0.0761518	0.000692738	-0.000973216	0.0103	-0.0485	293.125	-0.0475268	-0.0604173
0	1	0.0286	0.061	0.0626612	0.000937997	-0.000682501	0.0089	-0.0433437	199.844	-0.0426612	-0.0604173
0	2	0.0252	0.0862	0.0488038	0.00122943	-0.0182587	0.0199	-0.0565	105.312	-0.0382413	-0.0604173
0	3	0.5674	0.6536	0.0842662	0.000664798	0.0121413	0.0017	-0.0435937	326.875	-0.055735	-0.0604173
0	4	0.0055	0.6591	0.0448858	0.00120402	0.00447951	0.0027	-0.0379375	86.875	-0.042417	-0.0604173
0	5	0.2131	0.8722	0.0331375	0.00173524	-0.00758125	0.0196	-0.039625	37.0312	-0.0320437	-0.0604173
1	0	0	0.6702	0.0814371	0.000662935	0.00924961	0.0019	-0.0439062	317.656	-0.0531559	-0.0680331
1	1	0.0059	0.6761	0.0474037	0.00124445	0.00356	0.0034	-0.0391563	96.0938	-0.0427162	-0.0680331
1	2	0.0753	0.7514	0.0524831	0.00120957	-0.00995437	0.0197	-0.04875	121.406	-0.0387956	-0.0680331
2	0	0	0.672	0.0803563	0.000692648	0.00841875	0.0022	-0.04475	300.312	-0.0531688	-0.0636023
2	1	0.0067	0.6787	0.0491545	0.00118884	0.00265454	0.0036	-0.0405	99.5312	-0.0431545	-0.0636023
2	2	0.0128	0.6915	0.0412188	0.00152407	-0.00225	0.0083	-0.0388438	66.7188	-0.0365938	-0.0636023
2	3	0.019	0.7105	0.0393344	0.00175487	-0.00841562	0.0196	-0.0436875	55	-0.0352719	-0.0636023
3	0	0	0.678	0.0802962	0.000672312	0.00635875	0.0019	-0.0454062	311.25	-0.051765	-0.0705717
3	1	0.0071	0.6851	0.0506059	0.00117225	0.000637172	0.0199	-0.041375	116.562	-0.0420122	-0.0705717
3	2	0.0127	0.6978	0.03809	0.00160629	-0.0125038	0.02	-0.0475938	57.3438	-0.03509	-0.0705717
4	0	0	0.6986	0.0804719	0.000680891	0.00509687	0.0023	-0.045625	315.469	-0.0507219	-0.0672304
4	1	0.0084	0.707	0.0518232	0.00106459	-0.000395541	0.0044	-0.04125	134.844	-0.0408545	-0.0672304
4	2	0.0127	0.7197	0.0427875	0.00138358	-0.0049625	0.0106	-0.0411563	76.875	-0.0361937	-0.0672304
4	3	0.0235	0.7432	0.0459678	0.00137693	-0.00806343	0.02	-0.0444375	88.75	-0.0363741	-0.0672304
6	0	0	0.146	0.0775268	0.000675298	0.00212054	0.0035	-0.0472188	305.312	-0.0493393	-0.0718609
6	1	0.0138	0.1598	0.0588188	0.000923527	-0.00193125	0.0038	-0.0428125	180.156	-0.0408813	-0.0718609
6	2	0.015	0.1748	0.0486422	0.00129567	-0.00088906	0.0084	-0.0384687	104.687	-0.0375797	-0.0718609
6	3	0.0186	0.1934	0.0396875	0.00158502	-0.007875	0.0188	-0.0420313	56.25	-0.0341562	-0.0718609
6	4	0.0309	0.2243	0.047597	0.00138059	-0.00249675	0.0077	-0.0390312	98.5938	-0.0365345	-0.0718609
6	5	0.0218	0.2461	0.0378411	0.00169099	-0.00525268	0.011	-0.038375	48.9062	-0.0331223	-0.0718609
6	6	0.026	0.2721	0.0369479	0.00167573	-0.00723958	0.019	-0.0395937	47.9688	-0.0323542	-0.0718609
6	7	0.0748	0.3469	0.0504778	0.00116962	-0.00789722	0.0199	-0.0444063	114.219	-0.036509	-0.0718609
7	0	0	0.1201	0.0767312	0.000687198	0.0023875	0.0025	-0.0465	292.344	-0.0488875	-0.0642782
7	1	0.0122	0.1323	0.0565094	0.000980163	-0.000303121	0.0038	-0.0407187	162.969	-0.0404156	-0.0642782
7	2	0.0132	0.1455	0.0441446	0.00146472	-0.00185536	0.0057	-0.037625	77.9688	-0.0357696	-0.0642782
7	3	0.0138	0.1593	0.0355963	0.00188115	-0.00181	0.0082	-0.0346562	39.375	-0.0328462	-0.0642782
7	4	0.3791	0.5384	0.0460313	0.00137919	-0.0107813	0.0199	-0.0459375	80.3125	-0.0351562	-0.0642782
8	0	0	0.1189	0.0795375	0.000682739	0.00606875	0.0023	-0.0455	298.281	-0.0515688	-0.0674681
8	1	0.0092	0.1281	0.0544891	0.00101057	-0.00132344	0.0039	-0.0411563	147.344	-0.0398328	-0.0674681
8	2	0.011	0.1391	0.0437675	0.00137045	-0.00207625	0.0052	-0.0374375	80.9375	-0.0353612	-0.0674681
8	3	0.0132	0.1523	0.035626	0.00203993	-0.00124896	0.006	-0.0344375	40.625	-0.0331885	-0.0674681
9	0	0	0.1138	0.080383	0.000679671	0.00650796	0.002	-0.0454062	295	-0.0519142	-0.0685092
9	1	0.007	0.1208	0.0559625	0.00105703	0.00408749	0.0028	-0.0394063	139.688	-0.0434937	-0.0685092
9	2	0.0084	0.1292	0.0401982	0.00154474	-0.000145534	0.0039	-0.0358437	58.4375	-0.0356982	-0.0685092
9	3	0.0111	0.1403	0.0332563	0.0021009	0.00125625	0.0052	-0.030875	31.875	-0.0321313	-0.0685092
10	0	0	0.1117	0.08168	0.000707924	0.00827375	0.0023	-0.0449375	298.438	-0.0532112	-0.0652451
10	1	0.007	0.1187	0.0553812	0.00102706	0.00428749	0.0025	-0.0381562	137.344	-0.0424437	-0.0652451
10	2	0.008	0.1267	0.0377594	0.00161395	0.00104062	0.0034	-0.0336563	49.8438	-0.0346969	-0.0652451
11	0	0	0.11	0.0833988	0.000709395	0.0102113	0.0019	-0.0447187	293.125	-0.05493	-0.0697463
11	1	0.0062	0.1162	0.0555919	0.00106305	0.00606062	0.0023	-0.0374688	133.125	-0.0435294	-0.0697463
11	2	0.007	0.1232	0.0373844	0.00177348	0.00329063	0.0033	-0.0324375	49.5312	-0.0357281	-0.0697463

## Sheet: summary
ovx+e am
0	0	0	0.1201	0.0767312	0.000687198	0.0023875	0.0025	-0.0465	292.344

## Sheet: 20120202z
		0	0.1201	0.0767312	0.000687198	0.0023875	0.0025	-0.0465	292.344	-0.0488875	-0.0642782	0			151.515	16
Current (pA)	paste "trace data" here	spike number	interspike interval	AP time	AP amp	AP FWHM	AHP amp	AHP time	AHP min (absolute)	AP rate of rise	threshold	baseline	Trace duration	Current (pA)	Frequency (Hz)	Absolute Frequency
-50	0	6	0.16796	0.394083	0.0583177	0.00107737	-0.00181248	0.0105167	-0.0449167	174.844	-0.0431042	-0.0604173		-50	5.9538	12
-40	1	3	0.0406	0.699233	0.0604413	0.00103898	0.000951745	0.00833333	-0.0439375	178.385	-0.0448892	-0.0680331		-40	24.6305	6
-30	2	4	0.0128333	0.688175	0.052516	0.00129011	0.000101917	0.008425	-0.0419453	130.391	-0.0420472	-0.0636023		-30	77.9223	8
-20	3	3	0.0099	0.686967	0.0563307	0.00115028	-0.00183594	0.0139333	-0.0447917	161.719	-0.0429557	-0.0705717		-20	101.01	6
-10	4	4	0.0148667	0.717125	0.0552626	0.0011265	-0.00208115	0.009325	-0.0431172	153.984	-0.041036	-0.0672304		-10	67.2644	8
0	5	0	0	0	0	0	0	0	0	0	0	0		0	#DIV/0!	0
10	6	8	0.0287	0.220425	0.0496924	0.00129956	-0.00393263	0.0115125	-0.0414922	119.512	-0.0375596	-0.0718609		10	34.8432	16
20	7	5	0.104575	0.21912	0.0518026	0.00127848	-0.00247245	0.00802	-0.0410875	130.594	-0.0386151	-0.0642782		20	9.56251	10
30	8	4	0.0111333	0.1346	0.053355	0.00127592	0.000355026	0.00435	-0.0396328	141.797	-0.0399878	-0.0674681		30	89.8206	8
40	9	4	0.00883333	0.126025	0.05245	0.00134558	0.00292654	0.003475	-0.0378828	131.25	-0.0408094	-0.0685092		40	113.208	8
50	10	3	0.0075	0.119033	0.0582735	0.00111631	0.00453395	0.00273333	-0.0389167	161.875	-0.0434506	-0.0652451		50	133.333	6
60	11	3	0.0066	0.116467	0.0587917	0.00118198	0.00652083	0.0025	-0.0382083	158.594	-0.0447292	-0.0697463		60	151.515	6
paste "all data" here	spike number	interspike interval	AP time	AP amp	AP FWHM	AHP amp	AHP time	AHP min (absolute)	AP rate of rise	threshold	baseline
0	0	0	0.0324	0.0761518	0.000692738	-0.000973216	0.0103	-0.0485	293.125	-0.0475268	-0.0604173
0	1	0.0286	0.061	0.0626612	0.000937997	-0.000682501	0.0089	-0.0433437	199.844	-0.0426612	-0.0604173
0	2	0.0252	0.0862	0.0488038	0.00122943	-0.0182587	0.0199	-0.0565	105.312	-0.0382413	-0.0604173
0	3	0.5674	0.6536	0.0842662	0.000664798	0.0121413	0.0017	-0.0435937	326.875	-0.055735	-0.0604173
0	4	0.0055	0.6591	0.0448858	0.00120402	0.00447951	0.0027	-0.0379375	86.875	-0.042417	-0.0604173
0	5	0.2131	0.8722	0.0331375	0.00173524	-0.00758125	0.0196	-0.039625	37.0312	-0.0320437	-0.0604173
1	0	0	0.6702	0.0814371	0.000662935	0.00924961	0.0019	-0.0439062	317.656	-0.0531559	-0.0680331
1	1	0.0059	0.6761	0.0474037	0.00124445	0.00356	0.0034	-0.0391563	96.0938	-0.0427162	-0.0680331
1	2	0.0753	0.7514	0.0524831	0.00120957	-0.00995437	0.0197	-0.04875	121.406	-0.0387956	-0.0680331
2	0	0	0.672	0.0803563	0.000692648	0.00841875	0.0022	-0.04475	300.312	-0.0531688	-0.0636023
2	1	0.0067	0.6787	0.0491545	0.00118884	0.00265454	0.0036	-0.0405	99.5312	-0.0431545	-0.0636023
2	2	0.0128	0.6915	0.0412188	0.00152407	-0.00225	0.0083	-0.0388438	66.7188	-0.0365938	-0.0636023
2	3	0.019	0.7105	0.0393344	0.00175487	-0.00841562	0.0196	-0.0436875	55	-0.0352719	-0.0636023
3	0	0	0.678	0.0802962	0.000672312	0.00635875	0.0019	-0.0454062	311.25	-0.051765	-0.0705717
3	1	0.0071	0.6851	0.0506059	0.00117225	0.000637172	0.0199	-0.041375	116.562	-0.0420122	-0.0705717
3	2	0.0127	0.6978	0.03809	0.00160629	-0.0125038	0.02	-0.0475938	57.3438	-0.03509	-0.0705717
4	0	0	0.6986	0.0804719	0.000680891	0.00509687	0.0023	-0.045625	315.469	-0.0507219	-0.0672304
4	1	0.0084	0.707	0.0518232	0.00106459	-0.000395541	0.0044	-0.04125	134.844	-0.0408545	-0.0672304
4	2	0.0127	0.7197	0.0427875	0.00138358	-0.0049625	0.0106	-0.0411563	76.875	-0.0361937	-0.0672304
4	3	0.0235	0.7432	0.0459678	0.00137693	-0.00806343	0.02	-0.0444375	88.75	-0.0363741	-0.0672304
6	0	0	0.146	0.0775268	0.000675298	0.00212054	0.0035	-0.0472188	305.312	-0.0493393	-0.0718609
6	1	0.0138	0.1598	0.0588188	0.000923527	-0.00193125	0.0038	-0.0428125	180.156	-0.0408813	-0.0718609
6	2	0.015	0.1748	0.0486422	0.00129567	-0.00088906	0.0084	-0.0384687	104.687	-0.0375797	-0.0718609
6	3	0.0186	0.1934	0.0396875	0.00158502	-0.007875	0.0188	-0.0420313	56.25	-0.0341562	-0.0718609
6	4	0.0309	0.2243	0.047597	0.00138059	-0.00249675	0.0077	-0.0390312	98.5938	-0.0365345	-0.0718609
6	5	0.0218	0.2461	0.0378411	0.00169099	-0.00525268	0.011	-0.038375	48.9062	-0.0331223	-0.0718609
6	6	0.026	0.2721	0.0369479	0.00167573	-0.00723958	0.019	-0.0395937	47.9688	-0.0323542	-0.0718609
6	7	0.0748	0.3469	0.0504778	0.00116962	-0.00789722	0.0199	-0.0444063	114.219	-0.036509	-0.0718609
7	0	0	0.1201	0.0767312	0.000687198	0.0023875	0.0025	-0.0465	292.344	-0.0488875	-0.0642782
7	1	0.0122	0.1323	0.0565094	0.000980163	-0.000303121	0.0038	-0.0407187	162.969	-0.0404156	-0.0642782
7	2	0.0132	0.1455	0.0441446	0.00146472	-0.00185536	0.0057	-0.037625	77.9688	-0.0357696	-0.0642782
7	3	0.0138	0.1593	0.0355963	0.00188115	-0.00181	0.0082	-0.0346562	39.375	-0.0328462	-0.0642782
7	4	0.3791	0.5384	0.0460313	0.00137919	-0.0107813	0.0199	-0.0459375	80.3125	-0.0351562	-0.0642782
8	0	0	0.1189	0.0795375	0.000682739	0.00606875	0.0023	-0.0455	298.281	-0.0515688	-0.0674681
8	1	0.0092	0.1281	0.0544891	0.00101057	-0.00132344	0.0039	-0.0411563	147.344	-0.0398328	-0.0674681
8	2	0.011	0.1391	0.0437675	0.00137045	-0.00207625	0.0052	-0.0374375	80.9375	-0.0353612	-0.0674681
8	3	0.0132	0.1523	0.035626	0.00203993	-0.00124896	0.006	-0.0344375	40.625	-0.0331885	-0.0674681
9	0	0	0.1138	0.080383	0.000679671	0.00650796	0.002	-0.0454062	295	-0.0519142	-0.0685092
9	1	0.007	0.1208	0.0559625	0.00105703	0.00408749	0.0028	-0.0394063	139.688	-0.0434937	-0.0685092
9	2	0.0084	0.1292	0.0401982	0.00154474	-0.000145534	0.0039	-0.0358437	58.4375	-0.0356982	-0.0685092
9	3	0.0111	0.1403	0.0332563	0.0021009	0.00125625	0.0052	-0.030875	31.875	-0.0321313	-0.0685092
10	0	0	0.1117	0.08168	0.000707924	0.00827375	0.0023	-0.0449375	298.438	-0.0532112	-0.0652451
10	1	0.007	0.1187	0.0553812	0.00102706	0.00428749	0.0025	-0.0381562	137.344	-0.0424437	-0.0652451
10	2	0.008	0.1267	0.0377594	0.00161395	0.00104062	0.0034	-0.0336563	49.8438	-0.0346969	-0.0652451
11	0	0	0.11	0.0833988	0.000709395	0.0102113	0.0019	-0.0447187	293.125	-0.05493	-0.0697463
11	1	0.0062	0.1162	0.0555919	0.00106305	0.00606062	0.0023	-0.0374688	133.125	-0.0435294	-0.0697463
11	2	0.007	0.1232	0.0373844	0.00177348	0.00329063	0.0033	-0.0324375	49.5312	-0.0357281	-0.0697463
