# Supplementary material for: Early-Life Resource Scarcity in Mice Does Not Alter Adult Corticosterone or Preovulatory Luteinizing Hormone Surge Responses to Acute Psychosocial Stress
Source: eNeuro. 2024 Jul 26;11(7):ENEURO.0125-24.2024. doi: 10.1523/ENEURO.0125-24.2024 (PMC11287788; doi:10.1523/ENEURO.0125-24.2024)
Supplement: Extended Data — Zip file of custom code for PSC detection and analysis, ffmpeg recording of dam behavior, and R analysis. Download Extended Data, ZIP file. [file eneuro-11-ENEURO.0125-24.2024-s002.zip › PSC-analysis/documentation/td analysis/ap analysis/ap analysis template 20130911.xlsx]

## Sheet: template
		0	0	0	0	0	0	0	0	0	0	0			0	0
Current (pA)	paste "trace data" here	spike number	interspike interval	AP time	AP amp	AP FWHM	AHP amp	AHP time	AHP min (absolute)	AP rate of rise	threshold	baseline	Trace duration	Current (pA)	Frequency (Hz)	Absolute Frequency
-50
-40
-30
-20
-10
0
10
20
30
40
50
60
paste "all data" here	spike number	interspike interval	AP time	AP amp	AP FWHM	AHP amp	AHP time	AHP min (absolute)	AP rate of rise	threshold	baseline
